# Supplementary material for: Quantitative Trait Locus Mapping of Flowering Time and Maturity in Soybean Using Next-Generation Sequencing-Based Analysis
Source: Front Plant Sci. 2018 Jul 11;9:995. doi: 10.3389/fpls.2018.00995 (PMC6050445; doi:10.3389/fpls.2018.00995)
Supplement: Supplementary file 1 [file Data_Sheet_1.zip]

Archive with 4 entries (3 files):
- Supplementary materials/
- Supplementary materials/Supplementary figures.pptx
- Supplementary materials/Supplementary material.docx
- Supplementary materials/Supplementary tables.xlsx
