# Supplementary material for: Quantitative Trait Locus Mapping of Flowering Time and Maturity in Soybean Using Next-Generation Sequencing-Based Analysis
Source: Front Plant Sci. 2018 Jul 11;9:995. doi: 10.3389/fpls.2018.00995 (PMC6050445; doi:10.3389/fpls.2018.00995)
Supplement: Supplementary file 1 [file Data_Sheet_1.zip › Supplementary materials/Supplementary tables.xlsx]

## Sheet: Sheet1
Supplementary Table 1 Resequencing data analysis result of parental cultivars.
Sample ID	Total Bases	Q30 Percentage (%)	GC Percentage (%)	Average depth	Mapping rate (%)
Suinong14	13113426300	90.66	35.73	12.1	98.21
Enrei	15886815900	89.56	35.73	14.5	98.38
Dongnong 50	18045843300	89.18	39.55	16.23	97.34
Williams 82	13605185700	85.98	40.41	12.6	95.8
Q30: Sequencing error of one read was 0.001, the corresponding quality value of the read was 30.
Mapping rate: The proportion of reads mapped to the reference genome.

## Sheet: Sheet2
Supplementary Table 2 Description of characteristics of the twenty linkage groups in the genetic map of SE RIL population.
Linkage Group ID	Total SLAF Marker	Total Distance (cM)	Average Distance (cM)	Maximum Gap (cM)	Gap < 5 cM
Chr.01	395	161.84	0.41	10.54	0.9898
Chr.02	305	165.39	0.54	8.04	0.9737
Chr.03	313	142.6	0.46	11.21	0.9904
Chr.04	395	129.69	0.33	9.06	0.9873
Chr.05	100	114.64	1.15	13.07	0.9091
Chr.06	150	134.87	0.9	11.33	0.9597
Chr.07	236	145.62	0.62	11.79	0.966
Chr.08	176	153.69	0.87	9.47	0.96
Chr.09	243	136.38	0.56	14.62	0.9835
Chr.10	251	144.89	0.58	13.87	0.98
Chr.11	113	87.92	0.78	14.69	0.9732
Chr.12	193	118	0.61	12.16	0.9792
Chr.13	227	150.76	0.66	12.47	0.9779
Chr.14	238	117.79	0.49	13.04	0.9831
Chr.15	465	155.93	0.34	10.64	0.9914
Chr.16	422	159.87	0.38	9.95	0.9929
Chr.17	162	128.81	0.8	11.9	0.9565
Chr.18	457	150	0.33	8.54	0.9934
Chr.19	178	131.15	0.74	11.41	0.9774
Chr.20	236	126.33	0.54	5.81	0.9915
Total	5255	2756.17	0.6045	14.69	0.9758
SE: abbreviation for the cross between Suinong 14 × Enrei.
RIL: recombinant inbred line.
SLAF: specific-locus amplified fragment sequencing.
Chr.: Chromosome.

## Sheet: Sheet3
Supplementary Table 3 Description of characteristics of the twenty linkage groups in the genetic map of DW RIL population.
Linkage Group ID	Total Bin Marker	Total Distance (cM)	Average Distance (cM)	Maximum Gap (cM)	Gap < 5 cM
Chr.01	82	111.34	1.36	11.61	0.9506
Chr.02	140	137.13	0.98	14.7	0.9856
Chr.03	97	103.38	1.07	10.74	0.9688
Chr.04	126	129.72	1.03	11.99	0.976
Chr.05	87	105.52	1.21	26.3	0.9651
Chr.06	114	141.75	1.24	9.55	0.9646
Chr.07	95	93.13	0.98	6.8	0.9787
Chr.08	128	145.3	1.14	17.73	0.9764
Chr.09	163	188.22	1.15	21.18	0.9691
Chr.10	95	112.95	1.19	6.8	0.9574
Chr.11	98	173	1.77	19.37	0.9175
Chr.12	81	74.22	0.92	14.69	0.975
Chr.13	114	153.01	1.34	18.55	0.9558
Chr.14	90	134.42	1.49	23.09	0.9438
Chr.15	112	107.04	0.96	8.41	0.973
Chr.16	81	109.52	1.35	35.88	0.9625
Chr.17	93	103.69	1.11	10.14	0.9565
Chr.18	100	115.81	1.16	25.19	0.9798
Chr.19	70	87.54	1.25	25.19	0.942
Chr.20	97	131.86	1.36	22.13	0.9792
Total	2063	2458.55	1.203	35.88	0.9639
DW: abbreviation for the cross between Dongnong 50 × Williams 82.
RIL: recombinant inbred line.
Bin: adjacent SNPs with the same genotype in an interval are combined into bins.

## Sheet: Sheet4
Supplementary Table 4 Correlation analysis result between phenotypes of the two RIL populations.
RIL name			R8 (2016)	R8 (2017)	R8 (Average)	RP (2016)	RP (2017)	RP (Average)
SE	R1	Person corelation coefficient	0.491	0.437289	0.484	-0.413409	-0.766342	-0.536
		Sig.(two-tail)	4.76e-10	1.14e-07	1.37e-09	4.76e-10	2.47505e-27	9.15e-12
	R8	Person corelation coefficient	1	1	1	0.59	0.24264	0.457
		Sig.(two-tail)	-	-	-	1.66e-14	0.00457534	1.4e-08
DW			R8 (2016)	R8 (2017)	R8 (Average)	RP (2016)	RP (2017)	RP (Average)
	R1	Pearson corelation coefficient	0.658	0.62	0.719	0.165	-0.753	-0.148
		Sig.(two-tail)	1.84e-16	1.19e-14	2.72e-21	0.069	4.18e-24	0.099
	R8	Pearson corelation coefficient	1	1	1	0.851	0.049	0.542
		Sig.(two-tail)	-	-	-	2.14e-35	0.588	5.76e-11
SE: abbreviation for the cross between Suinong 14 × Enrei.
DW: abbreviation for the cross between Dongnong 50 × Williams 82.
Correlation analysis was carried out using the respective data of 2016 and 2017 in Harbin of the two RIL populations and the average data of the two years.
R1: flowering time trait that means days from emergence to first open flower appeared on 50% of the plants in one line.
R8: maturity time trait that means days from emergence to 95% of pods have turned their mature color on 50% of the plants in one line.
RP: represents reproduction period and RP = R1-R8.
Average R8: the average data of R8 in two environments (2016 and 2017 in Harbin).
Average RP: the average data of RP in two environments (2016 and 2017 in Harbin).
Sig. : significance level.

## Sheet: Sheet5
Supplementary Table 5 The threshold of LOD scores using 1000 times permutations test.
		LOD threshold tested by MapQTL 5			LOD threshold tested by WinQTLCart 2.5
Trait	Environment	SE population	DW population		SE population	DW population
R1	Harbin,2016	4.2	4.3		5.31	5.49
R1	Mudanjiang,2016	4.2	4.5		5.39	5.58
R1	Harbin,2017	4.1	4.5		5.37	5.46
Average R1	-	4.3	4.3		5.39	5.79
R8	Harbin,2016	4.1	4.5		5.48	6.07
R8	Harbin,2017	4.4	4		5.63	5.94
Average R8	-	4.4	4.4		5.95	5.92
RP	Harbin,2016	4	4.3		5.76	5.2
RP	Harbin,2017	4.2	4.3		5.85	5.29
Average RP	-	4.1	4.4		5.27	4.83
SE: abbreviation for the cross between Suinong 14 × Enrei.
DW: abbreviation for the cross between Dongnong 50 × Williams 82.
R1: flowering time trait that means days from emergence to first open flower appeared on 50% of the plants in one line.
R8: maturity time trait that means days from emergence to 95% of pods have turned their mature color on 50% of the plants in one line.
RP: represents reproduction period and RP = R1-R8.
Average R8: the average data of R8 in two environments (2016 and 2017 in Harbin).
Average RP: the average data of RP in two environments (2016 and 2017 in Harbin).

## Sheet: Sheet6
Supplementary Table 6 Some reported commonality QTLs of growth period related traits.
Trait	QTL name	Chromosome	Left marker	Right marker	Physical interval or position	Reference
First flower	First flower 4-g12 (GmGWAS)	4			42002144	Mao et al., 2017
R8 full maturity	R8 full maturity 3-g5 (GmGWAS)	4			13,537,468-13,537,797	Hu et al., 2014
Reproductive period	Reproductive period 2-g6 (GmGWAS)	4			38274140	Zhang et al., 2015
Reproductive stage length	Reproductive stage length 2-2	4	Satt361	Satt294	32617784-43305171	Orf et al., 1999
Reproductive stage length	Reproductive stage length 3-4	4	AW277661	BARC-021803-04215	21673212-45860827	Orf et al., 1999
Reproductive stage length	Reproductive stage length 5-1	4	Sat_357	Satt294	33970110-43305171	Cheng et al., 2011
Pod maturity	Pod maturity 18-3	4	AW277661	BARC-021803-04215	21,673,212-45,860,827	Zhang et al., 2004
Pod maturity	Pod maturity 28-3	4	BARC-014491-01561	BARC-064115-18558	17,478,869-17,966,360	Rossi et al., 2013
Pod maturity	Pod maturity 32-1	4	Satt294	BARC-044373-08692	43,305,171-47,875,842	Sun et al., 2013
First flower	First flower 2-1	6	Satt708	Staga001	40,461,941-45,995,029	Mansur et al., 1993
First flower	First flower 12-1	6	Sat_142	Sat_238	40,245,150-43,990,660	Zhang et al., 2004
First flower	First flower 18-1	6	BARC-023517-05442	Sat_142	28,804,685-40,245,150	Palomeque et al., 2009
First flower	First flower 20-1	6	BARC-040213-07685	BARC-041743-08076	19,157,273 -46,675,132	Funatsuki et al., 2005
First flower	First flower 22-2	6	BARC-040213-07685	Sat_238	19,157,273-43,990,660	Githiri et al., 2007
First flower	First flower 23-1	6	BARC-014491-01561	Satt708	17,478,869-40,461,941	Oyoo et al., 2010
Pod maturity	Pod maturity 17-4	6	Sat_142	Sat_238	40,245,150-43,990,660	Gai et al., 2007
Pod maturity	Pod maturity 21-1	6	BARC-030093-06808	Satt202	29,683,755-48,441,504	Chen et al., 2007
Pod maturity	Pod maturity 25-1	6	BARC-023517-05442	Sat_142	28,804,685-40,245,150	Palomeque et al., 2009

## Sheet: Sheet7
Supplementary Table 7 Other minor QTLs detected in SE population.
Method	QTL name	Environment	Chr.	Flanking markers	Interval (cM)	Physical length	Max LOD	PVE (%)	ADD
MQM	qR1-J	Harbin,2016	16	Marker1093929-Marker1097217	140.41-142.97	34,086,866-35,739,798	5.02 (*)	15.2	4.43
	qR1-J	Mudanjiang,2016	16	Marker1093929-Marker1097217	140.41-142.97	34,086,866-35,739,798	2.52	7.9	2.41
	qR1-J	Harbin,2017	16	Marker1093929-Marker1097217	140.41-142.97	34,086,866-35,739,798	5.31 (*)	17.1	3.43
	qR1-J	Average	16	Marker1093929-Marker1097217	140.41-142.97	34,086,866-35,739,798	4.81 (*)	14.6	3.39
	qR1-L	Harbin,2016	19	Marker1303826-Marker1305125	103.32-107.66	44,953,211-45,862,765	5.33 (*)	15.7	4.64
	qR1-L	Mudanjiang,2016	19	Marker1303826-Marker1305125	103.32-107.67	44,953,211-45,862,765	3.73	12.5	3.11
	qR1-L	Harbin,2017	19	Marker1303826-Marker1304609	103.32-106.23	44,953,211-45,574,836	3.35	11.2	2.84
	qR1-L	Average	19	Marker1303826-Marker1305125	103.32-107.69	44,953,211-45,862,765	4.97 (*)	15.2	3.57
	qR8-C2	Harbin,2017	6	Marker386215-Marker393195	79.65-87.72	28,154,587-38,814,913	3.28	12.6	1.96
	qR8-B1	Harbin,2016	11	Marker664520-Marker663458	49.33-53.65	15,643,581-14,717,714	2.64	8.3	3.7279
	qR8-B1	Harbin,2017	11	Marker664520-Marker663458	49.33-53.65	15,643,581-14,717,714	3.63	11.3	1.89318
	qR8-B1	Average	11	Marker664520-Marker663458	49.33-53.65	15,643,581-14,717,714	3.15	9.8	2.79533
	qR8-J	Harbin,2016	16	Marker1096893-Marker1097552	142.65-144.94	35,656,449-35,841,366	2.97	9.3	3.88355
	qR8-J	Harbin,2017	16	Marker1096893-Marker1097552	142.65-144.94	35,656,449-35,841,366	2.71	8.6	1.61963
	qR8-J	Average	16	Marker1096893-Marker1097552	142.65-144.94	35,656,449-35,841,366	3.23	10.1	2.78351
	qR8-L	Harbin,2016	19	Marker1301859-Marker1304107	99.97-103.32	44,233,392-45,085,317	4.48 (*)	14.4	4.9771
	qR8-L	Harbin,2017	19	Marker1301859-Marker1304107	99.97-103.32	44,233,392-45,085,317	3.18	10.5	1.84854
	qR8-L	Average	19	Marker1301859-Marker1304107	99.97-103.32	44,233,392-45,085,317	4.45 (*)	14.4	3.43146
	qRP-B1	Harbin,2016	11	Marker648704-Marker664520	41.33-48.33	5,150,746-15,643,581	4.21 (*)	20.9	5.62127
	qRP-B1	Average	11	Marker648704-Marker664520	43.33-46.33	5,150,746-15,643,581	3.58	17.3	3.98112
CIM	qR1-C1	Mudanjiang, 2016	4	Marker71535-Marker75054	88.98-100.28	47,397,027-49,413,330	4.79	4.9	-1.98
	qR1-C1	Average	4	Marker68925-Marker75054	87.05-100.28	45,163,078-49,413,330	3.72	2.5	-1.47
	qR1-J	Harbin, 2016	16	Marker1083615-Marker1086666	125.75-133.5	31,208,215-32,181,557	3.06	2.5	1.83
	qR1-J	Mudanjiang, 2016	16	Marker998881-Marker1001306	12.68-16.22	2,401,807-3,391,837	2.8	2.7	1.44
	qR1-J	Harbin, 2017	16	Marker1085656-Marker1097552	129.96-150.95	31,936,546-35,841,366	4.76	5.2	1.96
	qR1-J	Average	16	Marker1081647-Marker1092994	124.62-139.75	30,795,613-33,721,062	4.26	3.1	1.59
	qR1-I	Harbin, 2016	20	Marker1310218-Marker1311838	8.69-13.61	1,857,563-2,393,311	2.69	2.3	1.75
	qR1-I	Mudanjiang, 2016	20	Marker1342947-Marker1343506	78.8-80.56	37,877,697-38,576,585	2.63	2.6	1.44
	qR1-I	Harbin, 2017	20	Marker1342888-Marker1346106	75.8-89.14	37,848,857-40,173,188	4	4.7	1.84
	qR1-I	Average	20	Marker1309799-Marker1310218	6.69-11.03	1,759,012-1,857,563	2.92	1.9	1.28
	qR8-D1a	Average	1	Marker83206-Marker83749	155.57-156.38	55,441,684-55,778,328	2.78	6	-2.18
	qR8-C2	Harbin, 2017	6	Marker381872-Marker395814	77.66-91.21	15,741,239-42,103,901	5.47	13.5	2.04
	qR8-C2	Average	6	Marker381872-Marker393436	79.66-89.17	15,741,239-39,542,843	3.86	9.7	3.12
	qR8-B1	Harbin, 2016	11	Marker648557-Marker670885	41.34-55.89	5,106,306-28,115,520	5.85 (*)	19.6	5.77
	qR8-B1	Harbin, 2017	11	Marker648557-Marker670885	41.34-55.89	5,106,306-28,115,520	4.33	9.7	1.78
	qR8-B1	Average	11	Marker648557-Marker667824	41.34-54.80	5,106,306-23,473,210	4.99	16.8	3.71
	qRP-D1a	Average	1	Marker76118-Marker76813	114.16-114.56	50,081,918-50,648,650	3.27	5.6	2.29
	qRP-C2	Harbin, 2016	6	Marker381872-Marker400193	83.66-96.89	15,741,239-45,035,341	5.06	11	-4.09
	qRP-A2	Harbin, 2017	8	Marker500932-Marker504564	107.9-108.11	19,053,865-21,933,645	2.65	4.2	-1.63
	qRP-B1	Harbin, 2016	11	Marker648557-Marker667824	41.34-54.80	5,106,306-23,473,210	5.51	17.9	5.25
	qRP-B1	Average	11	Marker648557-Marker670885	41.34-55.89	5,106,306-28,115,520	5.79 (*)	10.3	3.17
	qRP-F	Harbin, 2016	13	Marker810210-Maker811877	127.38-132.20	39,927,183-41,,679,007	4.09	8.6	-3.67
	qRP-F	Average	13	Marker810210-Maker813042	127.38-136.49	39,927,183-42,725,821	3.97	6.8	-2.51
	qRP-J	Harbin, 2017	16	Marker998624-Marker1001857	3.35-19.10	170,905-3,935,884	6.04 (*)	10.4	-2.63
	qRP-I	Harbin, 2017	20	Marker1340373-Marker1347315	71.13-95.42	37,021,205-40,717,819	3.5	5.7	-1.96
	qRP-I	Average	20	Marker1338607-Marker1340360	69.60-73.80	36,323,373-37,017,999	2.64	4.4	-2.07
SE: abbreviation for the cross between Suinong 14 × Enrei.
R1: flowering time trait that means days from emergence to first open flower appeared on 50% of the plants in one line.
R8: maturity time trait that means days from emergence to 95% of pods have turned their mature color on 50% of the plants in one line.
RP: represents reproduction period and RP = R1-R8.
Average R8: the average data of R8 in two environments (2016 and 2017 in Harbin).
Average RP: the average data of RP in two environments (2016 and 2017 in Harbin).
PVE (%): percentage of phenotypic variance explained by the QTL.
ADD: The additive effects contributed by QTLs. We used letter A represented markers with paternal (Enrei) genotype, and letter B repesented markers with maternal (Suinong14) genotype in QTL analysis.
So positive value (+) of the additive effect indicates the allele from Enrie enhance phenotype, negative value (-) of the additive effect indicates the allele originating from Suinong 14 reduced phenotype.
Max LOD: maximum logarithm-of-odds (LOD) scores
(*): LOD scores ≥ the threshold.

## Sheet: Sheet8
Supplementary Table 8 Other minor QTLs detected in DW population.
Method	QTL name	Environment	Chr.	Flanking marker	Interval (cM)	Physical length	Max LOD	PVE (%)	ADD
MQM	qRP-C1	Average	4	Gm04_58-Gm04_74	55.72-67.89	20,269,384-9,226,038	3.54	12.1	-1.93
CIM	qR1-M	Harbin,2016	7	Gm07_1-Gm04_15	0.00-11.00	1-4,549,606	5.48	8.9	1.79
	qR1-M	Mudanjiang,2016	7	Gm07_12-Gm07_15	8.13-11.00	3,268,461-4,549,606	3.09	5.5	1.49
	qR1-M	Average	7	Gm07_7-Gm07_15	5.31-11.00	2,258,079-4,549,606	3.05	4.3	-2.27
	qR8-N	Harbin,2016	3	Gm03_19-Gm03_21	23.01-24.63	5,120,478-5,479,399	2.65	3.7	2.1
	qR8-M	Harbin,2016	7	Gm07_10-Gm07_13	7.33-8.53	3,016,100-3,454,285	2.8	6.1	-1.46
	qR8-M	Average	7	Gm07_4-Gm07_15	2.45-11.00	1,656,964-4,549,606	3.25	4.2	1.24
	qRP-M	Harbin,2017	7	Gm07_44-Gm07_48	39.31-41.32	10,189,824-13,664,807	4.7	5.2	1.68
DW: abbreviation for the cross between Dongnong 50 × Williams 82.
R1: flowering time trait that means days from emergence to first open flower appeared on 50% of the plants in one line.
R8: maturity time trait that means days from emergence to 95% of pods have turned their mature color on 50% of the plants in one line.
RP: represents reproduction period and RP = R1-R8.
Average R8: the average data of R8 in two environments (2016 and 2017 in Harbin).
Average RP: the average data of RP in two environments (2016 and 2017 in Harbin).

## Sheet: Sheet9
Supplementary Table 9 Candidate genes in the major QTL intervals of two RIL populations involving in photoperiod response progresses regulating flowering and reproduction.
Chromosome	Candidat gene	Best hit ortholog gene in Arabidopsis	Arabidopsis-symbol	Annotation information
4	Glyma.04G124200.1	AT3G56850.1	AREB3,DPBF3	ABA-responsive element binding protein 3
4	Glyma.04G124300.1	AT3G22170.1	FHY3	Far-red elongated hypocotyls 3
4	Glyma.04G125700.1	AT5G06100.3	ATMYB33,MYB33	Myb domain protein 33
4	Glyma.04G125700.2	AT5G06100.2	ATMYB33,MYB33	Myb domain protein 33
4	Glyma.04G142500.1	AT5G13790.1	AGL15	AGAMOUS-like 15
4	Glyma.04G143300.1	AT2G33720.1		AP2/B3-like transcriptional factor family protein
4	Glyma.04G147700.1	AT2G26670.1	ATHO1,GUN2,HO1,HY1,HY6,TED4	Plant haem oxygenase (decyclizing) family protein
4	Glyma.04G147700.2	AT2G26670.1	ATHO1,GUN2,HO1,HY1,HY6,TED4	Plant haem oxygenase (decyclizing) family protein
4	Glyma.04G150500.1	AT1G14920.1	GAI,RGA2	GRAS family transcription factor family protein
4	Glyma.04G156400.1	AT2G33720.1		AP2/B3-like transcriptional factor family protein
4	Glyma.04G159300.1	AT5G60910.1	AGL8,FUL	AGAMOUS-like 8
4	Glyma.04G163400.1	AT5G61150.2	VIP4	Leo1-like family protein
4	Glyma.04G166300.1	AT5G61380.1	APRR1,AtTOC1,PRR1,TOC1	CCT motif -containing response regulator protein
4	Glyma.04G166300.2	AT5G61380.1	APRR1,AtTOC1,PRR1,TOC1	CCT motif -containing response regulator protein
4	Glyma.04G168300.1	AT3G47500.1	CDF3	Cycling DOF factor 3
6	Glyma.06G194800.1	AT3G47500.1	CDF3	cycling DOF factor 3
6	Glyma.06G196200.1	AT5G61380.1	APRR1,AtTOC1,PRR1,TOC1	CCT motif -containing response regulator protein
6	Glyma.06G202100.1	AT5G61150.1	VIP4	leo1-like family protein
6	Glyma.06G202100.2	AT5G61150.2	VIP4	leo1-like family protein
6	Glyma.06G205700.1	AT1G69170.1		Squamosa promoter-binding protein-like (SBP domain) transcription factor family protein
6	Glyma.06G205800.1	AT5G60910.1	AGL8,FUL	AGAMOUS-like 8
6	Glyma.06G207800.1	AT2G33720.1		AP2/B3-like transcriptional factor family protein
6	Glyma.06G213100.1	AT2G01570.1	RGA,RGA1	GRAS family transcription factor family protein
6	Glyma.06G221900.1	AT2G26670.1	ATHO1,GUN2,HO1,HY1,HY6,TED4	Plant haem oxygenase (decyclizing) family protein
6	Glyma.06G221900.2	AT2G26670.1	ATHO1,GUN2,HO1,HY1,HY6,TED4	Plant haem oxygenase (decyclizing) family protein
6	Glyma.06G221900.3	AT2G26670.1	ATHO1,GUN2,HO1,HY1,HY6,TED4	Plant haem oxygenase (decyclizing) family protein
6	Glyma.06G221900.4	AT2G26670.1	ATHO1,GUN2,HO1,HY1,HY6,TED4	Plant haem oxygenase (decyclizing) family protein
6	Glyma.06G233300.1	AT4G22140.2	EBS	PHD finger family protein / bromo-adjacent homology (BAH) domain-containing protein
6	Glyma.06G233300.2	AT4G22140.2	EBS	PHD finger family protein / bromo-adjacent homology (BAH) domain-containing protein
6	Glyma.06G233300.3	AT4G22140.1	EBS	PHD finger family protein / bromo-adjacent homology (BAH) domain-containing protein
6	Glyma.06G233300.4	AT4G22140.1	EBS	PHD finger family protein / bromo-adjacent homology (BAH) domain-containing protein
6	Glyma.06G233300.5	AT4G22140.1	EBS	PHD finger family protein / bromo-adjacent homology (BAH) domain-containing protein
6	Glyma.06G233300.6	AT4G22140.1	EBS	PHD finger family protein / bromo-adjacent homology (BAH) domain-containing protein
6	Glyma.06G233300.7	AT4G22140.1	EBS	PHD finger family protein / bromo-adjacent homology (BAH) domain-containing protein
6	Glyma.06G238100.1	AT3G60030.1	SPL12	squamosa promoter-binding protein-like 12
6	Glyma.06G242100.1	AT3G15354.1	SPA3	SPA1-related 3
6	Glyma.06G242100.2	AT3G15354.1	SPA3	SPA1-related 3
6	Glyma.06G242100.3	AT3G15354.1	SPA3	SPA1-related 3
6	Glyma.06G250100.1	AT3G13682.1	LDL2	LSD1-like2

## Sheet: Sheet10
Supplementary Table 10 Polymorphic variations between parents within CDS in the major QTL interval of chromosome 4.
Mutation type	Gene ID and changes of codon and amino acid	Chromosome	Position	Williams 82	Dongnong 50	Same to SE
nonsynonymous SNV	Glyma.04G115500.Wm82.a2.v1:Glyma.04G115500.1.Wm82.a2.v1:exon6:c.T2080C:p.S694P,Glyma.04G115500.Wm82.a2.v1:Glyma.04G115500.2.Wm82.a2.v1:exon6:c.T2080C:p.S694P,	4	13219455	A	G
nonsynonymous SNV	Glyma.04G115700.Wm82.a2.v1:Glyma.04G115700.1.Wm82.a2.v1:exon1:c.A400C:p.I134L,	4	13277548	T	G	YES
nonsynonymous SNV	Glyma.04G115800.Wm82.a2.v1:Glyma.04G115800.1.Wm82.a2.v1:exon3:c.G308A:p.R103H,	4	13311789	C	T
nonsynonymous SNV	Glyma.04G115800.Wm82.a2.v1:Glyma.04G115800.1.Wm82.a2.v1:exon1:c.A43G:p.I15V,Glyma.04G115800.Wm82.a2.v1:Glyma.04G115800.2.Wm82.a2.v1:exon1:c.A43G:p.I15V,	4	13312638	T	C
nonsynonymous SNV	Glyma.04G115900.Wm82.a2.v1:Glyma.04G115900.1.Wm82.a2.v1:exon9:c.A943C:p.T315P,	4	13333302	A	C
nonsynonymous SNV	Glyma.04G116000.Wm82.a2.v1:Glyma.04G116000.1.Wm82.a2.v1:exon4:c.T991C:p.Y331H,	4	13363154	A	G
nonsynonymous SNV	Glyma.04G116000.Wm82.a2.v1:Glyma.04G116000.1.Wm82.a2.v1:exon3:c.A379G:p.K127E,	4	13363860	T	C
nonsynonymous SNV	Glyma.04G116000.Wm82.a2.v1:Glyma.04G116000.1.Wm82.a2.v1:exon2:c.T184A:p.Y62N,	4	13364769	A	T
nonsynonymous SNV	Glyma.04G116100.Wm82.a2.v1:Glyma.04G116100.1.Wm82.a2.v1:exon6:c.G1292A:p.R431K,	4	13383955	C	T	YES
nonsynonymous SNV	Glyma.04G116100.Wm82.a2.v1:Glyma.04G116100.1.Wm82.a2.v1:exon6:c.T1202G:p.I401R,	4	13384045	A	C
nonsynonymous SNV	Glyma.04G116100.Wm82.a2.v1:Glyma.04G116100.1.Wm82.a2.v1:exon6:c.A1151G:p.D384G,	4	13384096	T	C
stopgain SNV	Glyma.04G116300.Wm82.a2.v1:Glyma.04G116300.1.Wm82.a2.v1:exon5:c.C1651T:p.Q551X,	4	13422549	G	A
nonsynonymous SNV	Glyma.04G116300.Wm82.a2.v1:Glyma.04G116300.1.Wm82.a2.v1:exon2:c.T563G:p.I188R,	4	13423906	A	C
nonsynonymous SNV	Glyma.04G116300.Wm82.a2.v1:Glyma.04G116300.1.Wm82.a2.v1:exon2:c.A536G:p.K179R,	4	13423933	T	C
nonsynonymous SNV	Glyma.04G116300.Wm82.a2.v1:Glyma.04G116300.1.Wm82.a2.v1:exon1:c.T256G:p.Y86D,	4	13424413	A	C
nonsynonymous SNV	Glyma.04G116300.Wm82.a2.v1:Glyma.04G116300.1.Wm82.a2.v1:exon1:c.T127G:p.C43G,	4	13424542	A	C
nonsynonymous SNV	Glyma.04G116300.Wm82.a2.v1:Glyma.04G116300.1.Wm82.a2.v1:exon1:c.T95C:p.L32P,	4	13424574	A	G
nonsynonymous SNV	Glyma.04G116300.Wm82.a2.v1:Glyma.04G116300.1.Wm82.a2.v1:exon1:c.C64T:p.R22C,	4	13424605	G	A
nonsynonymous SNV	Glyma.04G116300.Wm82.a2.v1:Glyma.04G116300.1.Wm82.a2.v1:exon1:c.A22G:p.N8D,	4	13424647	T	C
nonsynonymous SNV	Glyma.04G116400.Wm82.a2.v1:Glyma.04G116400.1.Wm82.a2.v1:exon5:c.T613C:p.C205R,	4	13429035	A	G
nonsynonymous SNV	Glyma.04G116400.Wm82.a2.v1:Glyma.04G116400.1.Wm82.a2.v1:exon1:c.A106G:p.T36A,	4	13430134	T	C	YES
nonsynonymous SNV	Glyma.04G116600.Wm82.a2.v1:Glyma.04G116600.1.Wm82.a2.v1:exon2:c.A194G:p.E65G,	4	13496125	A	G
nonsynonymous SNV	Glyma.04G116700.Wm82.a2.v1:Glyma.04G116700.2.Wm82.a2.v1:exon1:c.C118T:p.P40S,Glyma.04G116700.Wm82.a2.v1:Glyma.04G116700.4.Wm82.a2.v1:exon1:c.C118T:p.P40S,Glyma.04G116700.Wm82.a2.v1:Glyma.04G116700.1.Wm82.a2.v1:exon1:c.C118T:p.P40S,Glyma.04G116700.Wm82.a2.v1:Glyma.04G116700.3.Wm82.a2.v1:exon1:c.C118T:p.P40S,	4	13564592	C	T
nonsynonymous SNV	Glyma.04G116900.Wm82.a2.v1:Glyma.04G116900.1.Wm82.a2.v1:exon3:c.T346G:p.S116A,	4	13697658	T	G	YES
nonsynonymous SNV	Glyma.04G116900.Wm82.a2.v1:Glyma.04G116900.1.Wm82.a2.v1:exon6:c.A1134T:p.Q378H,	4	13700306	A	T	YES
nonsynonymous SNV	Glyma.04G117100.Wm82.a2.v1:Glyma.04G117100.1.Wm82.a2.v1:exon1:c.G271A:p.V91I,	4	13724565	C	T	YES
exonic indel	Glyma.04G117600.Wm82.a2.v1	4	13796289	TG	T
nonsynonymous SNV	Glyma.04G117600.Wm82.a2.v1:Glyma.04G117600.1.Wm82.a2.v1:exon2:c.T308C:p.M103T,	4	13796530	T	C
nonsynonymous SNV	Glyma.04G117600.Wm82.a2.v1:Glyma.04G117600.1.Wm82.a2.v1:exon5:c.C2162T:p.T721I,	4	13798752	C	T	YES
nonsynonymous SNV	Glyma.04G117700.Wm82.a2.v1:Glyma.04G117700.1.Wm82.a2.v1:exon2:c.G2398A:p.E800K,	4	13818399	C	T
nonsynonymous SNV	Glyma.04G117700.Wm82.a2.v1:Glyma.04G117700.1.Wm82.a2.v1:exon1:c.G1096A:p.V366M,	4	13819804	C	T	YES
nonsynonymous SNV	Glyma.04G117800.Wm82.a2.v1:Glyma.04G117800.1.Wm82.a2.v1:exon3:c.C50T:p.A17V,Glyma.04G117800.Wm82.a2.v1:Glyma.04G117800.4.Wm82.a2.v1:exon3:c.C50T:p.A17V,Glyma.04G117800.Wm82.a2.v1:Glyma.04G117800.5.Wm82.a2.v1:exon3:c.C50T:p.A17V,Glyma.04G117800.Wm82.a2.v1:Glyma.04G117800.6.Wm82.a2.v1:exon3:c.C50T:p.A17V,Glyma.04G117800.Wm82.a2.v1:Glyma.04G117800.3.Wm82.a2.v1:exon3:c.C50T:p.A17V,Glyma.04G117800.Wm8…	4	13828492	G	A	YES
nonsynonymous SNV	Glyma.04G118200.Wm82.a2.v1:Glyma.04G118200.1.Wm82.a2.v1:exon2:c.T160G:p.S54A,	4	13913892	T	G
nonsynonymous SNV	Glyma.04G118500.Wm82.a2.v1:Glyma.04G118500.1.Wm82.a2.v1:exon4:c.C1754T:p.P585L,	4	14020362	G	A
nonsynonymous SNV	Glyma.04G118500.Wm82.a2.v1:Glyma.04G118500.1.Wm82.a2.v1:exon4:c.G1723A:p.D575N,	4	14020393	C	T
nonsynonymous SNV	Glyma.04G118500.Wm82.a2.v1:Glyma.04G118500.1.Wm82.a2.v1:exon4:c.C1679T:p.T560I,	4	14020437	G	A
nonsynonymous SNV	Glyma.04G118500.Wm82.a2.v1:Glyma.04G118500.1.Wm82.a2.v1:exon4:c.T1586A:p.I529K,	4	14020530	A	T
nonsynonymous SNV	Glyma.04G118500.Wm82.a2.v1:Glyma.04G118500.1.Wm82.a2.v1:exon3:c.A1327G:p.N443D,	4	14021230	T	C
nonsynonymous SNV	Glyma.04G118500.Wm82.a2.v1:Glyma.04G118500.1.Wm82.a2.v1:exon3:c.C1277T:p.T426M,	4	14021280	G	A
nonsynonymous SNV	Glyma.04G118500.Wm82.a2.v1:Glyma.04G118500.1.Wm82.a2.v1:exon3:c.C422T:p.T141I,	4	14022135	G	A
nonsynonymous SNV	Glyma.04G118500.Wm82.a2.v1:Glyma.04G118500.1.Wm82.a2.v1:exon1:c.C209T:p.S70F,	4	14022733	G	A
nonsynonymous SNV	Glyma.04G118500.Wm82.a2.v1:Glyma.04G118500.1.Wm82.a2.v1:exon1:c.G67A:p.D23N,	4	14022875	C	T
nonsynonymous SNV	Glyma.04G118600.Wm82.a2.v1:Glyma.04G118600.1.Wm82.a2.v1:exon3:c.C175T:p.P59S,	4	14028764	C	T
nonsynonymous SNV	Glyma.04G118600.Wm82.a2.v1:Glyma.04G118600.1.Wm82.a2.v1:exon3:c.T179C:p.L60S,	4	14028768	T	C
nonsynonymous SNV	Glyma.04G118600.Wm82.a2.v1:Glyma.04G118600.1.Wm82.a2.v1:exon3:c.G283T:p.D95Y,	4	14028872	G	T
nonsynonymous SNV	Glyma.04G118800.Wm82.a2.v1:Glyma.04G118800.1.Wm82.a2.v1:exon1:c.A112G:p.K38E,	4	14197075	A	G
nonsynonymous SNV	Glyma.04G118900.Wm82.a2.v1:Glyma.04G118900.1.Wm82.a2.v1:exon1:c.G178A:p.E60K,	4	14201286	C	T	YES
nonsynonymous SNV	Glyma.04G119100.Wm82.a2.v1:Glyma.04G119100.1.Wm82.a2.v1:exon2:c.C961A:p.H321N,	4	14311442	C	A
nonsynonymous SNV	Glyma.04G119300.Wm82.a2.v1:Glyma.04G119300.1.Wm82.a2.v1:exon1:c.C294A:p.D98E,	4	14347352	C	A
nonsynonymous SNV	Glyma.04G119400.Wm82.a2.v1:Glyma.04G119400.1.Wm82.a2.v1:exon3:c.C223T:p.R75C,	4	14362439	G	A
nonsynonymous SNV	Glyma.04G119500.Wm82.a2.v1:Glyma.04G119500.1.Wm82.a2.v1:exon4:c.T673C:p.F225L,	4	14401242	T	C
nonsynonymous SNV	Glyma.04G119600.Wm82.a2.v1:Glyma.04G119600.1.Wm82.a2.v1:exon5:c.T898C:p.W300R,	4	14445165	A	G
nonsynonymous SNV	Glyma.04G119700.Wm82.a2.v1:Glyma.04G119700.1.Wm82.a2.v1:exon7:c.T698A:p.M233K,Glyma.04G119700.Wm82.a2.v1:Glyma.04G119700.4.Wm82.a2.v1:exon8:c.T698A:p.M233K,Glyma.04G119700.Wm82.a2.v1:Glyma.04G119700.5.Wm82.a2.v1:exon7:c.T698A:p.M233K,Glyma.04G119700.Wm82.a2.v1:Glyma.04G119700.2.Wm82.a2.v1:exon7:c.T698A:p.M233K,Glyma.04G119700.Wm82.a2.v1:Glyma.04G119700.6.Wm82.a2.v1:exon7:c.T698A:p.M233K,Glyma.04G…	4	14622323	A	T
nonsynonymous SNV	Glyma.04G119700.Wm82.a2.v1:Glyma.04G119700.1.Wm82.a2.v1:exon6:c.G631C:p.E211Q,Glyma.04G119700.Wm82.a2.v1:Glyma.04G119700.4.Wm82.a2.v1:exon7:c.G631C:p.E211Q,Glyma.04G119700.Wm82.a2.v1:Glyma.04G119700.5.Wm82.a2.v1:exon6:c.G631C:p.E211Q,Glyma.04G119700.Wm82.a2.v1:Glyma.04G119700.2.Wm82.a2.v1:exon6:c.G631C:p.E211Q,Glyma.04G119700.Wm82.a2.v1:Glyma.04G119700.6.Wm82.a2.v1:exon6:c.G631C:p.E211Q,Glyma.04G…	4	14622482	C	G
nonsynonymous SNV	Glyma.04G119900.Wm82.a2.v1:Glyma.04G119900.1.Wm82.a2.v1:exon2:c.C585G:p.F195L,	4	14738912	G	C	YES
nonsynonymous SNV	Glyma.04G120100.Wm82.a2.v1:Glyma.04G120100.1.Wm82.a2.v1:exon1:c.C7G:p.R3G,	4	14758372	C	G
nonsynonymous SNV	Glyma.04G120300.Wm82.a2.v1:Glyma.04G120300.1.Wm82.a2.v1:exon2:c.A914T:p.K305I,	4	14785948	T	A
nonsynonymous SNV	Glyma.04G120600.Wm82.a2.v1:Glyma.04G120600.3.Wm82.a2.v1:exon5:c.C427T:p.P143S,Glyma.04G120600.Wm82.a2.v1:Glyma.04G120600.2.Wm82.a2.v1:exon5:c.C583T:p.P195S,Glyma.04G120600.Wm82.a2.v1:Glyma.04G120600.1.Wm82.a2.v1:exon5:c.C592T:p.P198S,	4	14881215	G	A
nonsynonymous SNV	Glyma.04G121100.Wm82.a2.v1:Glyma.04G121100.2.Wm82.a2.v1:exon6:c.T871A:p.C291S,Glyma.04G121100.Wm82.a2.v1:Glyma.04G121100.4.Wm82.a2.v1:exon6:c.T913A:p.C305S,Glyma.04G121100.Wm82.a2.v1:Glyma.04G121100.3.Wm82.a2.v1:exon6:c.T871A:p.C291S,Glyma.04G121100.Wm82.a2.v1:Glyma.04G121100.1.Wm82.a2.v1:exon6:c.T913A:p.C305S,	4	15172121	T	A	YES
exonic indel	Glyma.04G121200.Wm82.a2.v1	4	15178086	CT	C	YES
nonsynonymous SNV	Glyma.04G121500.Wm82.a2.v1:Glyma.04G121500.1.Wm82.a2.v1:exon16:c.G1283A:p.C428Y,	4	15260557	G	A
nonsynonymous SNV	Glyma.04G121600.Wm82.a2.v1:Glyma.04G121600.1.Wm82.a2.v1:exon1:c.A67G:p.T23A,	4	15264129	A	G
nonsynonymous SNV	Glyma.04G121600.Wm82.a2.v1:Glyma.04G121600.1.Wm82.a2.v1:exon1:c.A86C:p.D29A,	4	15264148	A	C
nonsynonymous SNV	Glyma.04G121600.Wm82.a2.v1:Glyma.04G121600.1.Wm82.a2.v1:exon2:c.A185G:p.H62R,	4	15264390	A	G
nonsynonymous SNV	Glyma.04G121600.Wm82.a2.v1:Glyma.04G121600.1.Wm82.a2.v1:exon3:c.G235A:p.V79I,	4	15264525	G	A
nonsynonymous SNV	Glyma.04G121700.Wm82.a2.v1:Glyma.04G121700.1.Wm82.a2.v1:exon1:c.C1325T:p.A442V,	4	15327025	G	A
nonsynonymous SNV	Glyma.04G121800.Wm82.a2.v1:Glyma.04G121800.1.Wm82.a2.v1:exon2:c.A358G:p.K120E,	4	15351537	A	G	YES
nonsynonymous SNV	Glyma.04G121800.Wm82.a2.v1:Glyma.04G121800.1.Wm82.a2.v1:exon2:c.G401A:p.R134K,	4	15351580	G	A
nonsynonymous SNV	Glyma.04G122000.Wm82.a2.v1:Glyma.04G122000.1.Wm82.a2.v1:exon1:c.A193G:p.K65E,	4	15529721	T	C
nonsynonymous SNV	Glyma.04G122000.Wm82.a2.v1:Glyma.04G122000.1.Wm82.a2.v1:exon1:c.G172A:p.E58K,	4	15529742	C	T
nonsynonymous SNV	Glyma.04G122000.Wm82.a2.v1:Glyma.04G122000.1.Wm82.a2.v1:exon1:c.G91A:p.E31K,	4	15529823	C	T
nonsynonymous SNV	Glyma.04G122000.Wm82.a2.v1:Glyma.04G122000.1.Wm82.a2.v1:exon1:c.G86A:p.R29K,	4	15529828	C	T
nonsynonymous SNV	Glyma.04G122000.Wm82.a2.v1:Glyma.04G122000.1.Wm82.a2.v1:exon1:c.A17G:p.K6R,	4	15529897	T	C
nonsynonymous SNV	Glyma.04G122000.Wm82.a2.v1:Glyma.04G122000.1.Wm82.a2.v1:exon1:c.A8G:p.K3R,	4	15529906	T	C
nonsynonymous SNV	Glyma.04G122200.Wm82.a2.v1:Glyma.04G122200.2.Wm82.a2.v1:exon3:c.A851T:p.Q284L,Glyma.04G122200.Wm82.a2.v1:Glyma.04G122200.1.Wm82.a2.v1:exon2:c.A851T:p.Q284L,	4	15620785	A	T	YES
nonsynonymous SNV	Glyma.04G122200.Wm82.a2.v1:Glyma.04G122200.2.Wm82.a2.v1:exon3:c.A1013G:p.K338R,Glyma.04G122200.Wm82.a2.v1:Glyma.04G122200.1.Wm82.a2.v1:exon2:c.A1013G:p.K338R,	4	15620947	A	G	YES
nonsynonymous SNV	Glyma.04G122200.Wm82.a2.v1:Glyma.04G122200.2.Wm82.a2.v1:exon3:c.G1550C:p.G517A,Glyma.04G122200.Wm82.a2.v1:Glyma.04G122200.1.Wm82.a2.v1:exon2:c.G1550C:p.G517A,	4	15621484	G	C
nonsynonymous SNV	Glyma.04G122200.Wm82.a2.v1:Glyma.04G122200.2.Wm82.a2.v1:exon3:c.T1891A:p.Y631N,Glyma.04G122200.Wm82.a2.v1:Glyma.04G122200.1.Wm82.a2.v1:exon2:c.T1891A:p.Y631N,	4	15621825	T	A
nonsynonymous SNV	Glyma.04G122200.Wm82.a2.v1:Glyma.04G122200.2.Wm82.a2.v1:exon5:c.T2326C:p.W776R,Glyma.04G122200.Wm82.a2.v1:Glyma.04G122200.1.Wm82.a2.v1:exon4:c.T2326C:p.W776R,	4	15622435	T	C	YES
nonsynonymous SNV	Glyma.04G122200.Wm82.a2.v1:Glyma.04G122200.2.Wm82.a2.v1:exon5:c.G2570A:p.G857D,Glyma.04G122200.Wm82.a2.v1:Glyma.04G122200.1.Wm82.a2.v1:exon4:c.G2570A:p.G857D,	4	15622679	G	A	YES
nonsynonymous SNV	Glyma.04G122200.Wm82.a2.v1:Glyma.04G122200.2.Wm82.a2.v1:exon5:c.T2662A:p.S888T,Glyma.04G122200.Wm82.a2.v1:Glyma.04G122200.1.Wm82.a2.v1:exon4:c.T2662A:p.S888T,	4	15622771	T	A	YES
nonsynonymous SNV	Glyma.04G122700.Wm82.a2.v1:Glyma.04G122700.1.Wm82.a2.v1:exon4:c.C385T:p.R129W,Glyma.04G122700.Wm82.a2.v1:Glyma.04G122700.2.Wm82.a2.v1:exon4:c.C385T:p.R129W,	4	15799023	C	T
nonsynonymous SNV	Glyma.04G122800.Wm82.a2.v1:Glyma.04G122800.1.Wm82.a2.v1:exon1:c.A887C:p.K296T,	4	15808206	T	G
stopgain SNV	Glyma.04G122800.Wm82.a2.v1:Glyma.04G122800.1.Wm82.a2.v1:exon1:c.A886T:p.K296X,	4	15808207	T	A
nonsynonymous SNV	Glyma.04G122800.Wm82.a2.v1:Glyma.04G122800.1.Wm82.a2.v1:exon1:c.C746T:p.P249L,	4	15808347	G	A
nonsynonymous SNV	Glyma.04G122800.Wm82.a2.v1:Glyma.04G122800.1.Wm82.a2.v1:exon1:c.A625G:p.T209A,	4	15808468	T	C
nonsynonymous SNV	Glyma.04G122800.Wm82.a2.v1:Glyma.04G122800.1.Wm82.a2.v1:exon1:c.C551T:p.S184L,	4	15808542	G	A
nonsynonymous SNV	Glyma.04G122800.Wm82.a2.v1:Glyma.04G122800.1.Wm82.a2.v1:exon1:c.G517T:p.A173S,	4	15808576	C	A
nonsynonymous SNV	Glyma.04G122800.Wm82.a2.v1:Glyma.04G122800.1.Wm82.a2.v1:exon1:c.G439A:p.E147K,	4	15808654	C	T
stopgain SNV	Glyma.04G122800.Wm82.a2.v1:Glyma.04G122800.1.Wm82.a2.v1:exon1:c.G356A:p.W119X,	4	15808737	C	T
nonsynonymous SNV	Glyma.04G122800.Wm82.a2.v1:Glyma.04G122800.1.Wm82.a2.v1:exon1:c.G262A:p.A88T,	4	15808831	C	T
nonsynonymous SNV	Glyma.04G122800.Wm82.a2.v1:Glyma.04G122800.1.Wm82.a2.v1:exon1:c.A175C:p.M59L,	4	15808918	T	G
nonsynonymous SNV	Glyma.04G122800.Wm82.a2.v1:Glyma.04G122800.1.Wm82.a2.v1:exon1:c.A106T:p.N36Y,	4	15808987	T	A
nonsynonymous SNV	Glyma.04G122800.Wm82.a2.v1:Glyma.04G122800.1.Wm82.a2.v1:exon1:c.C77G:p.P26R,	4	15809016	G	C
nonsynonymous SNV	Glyma.04G123500.Wm82.a2.v1:Glyma.04G123500.2.Wm82.a2.v1:exon3:c.G545A:p.C182Y,Glyma.04G123500.Wm82.a2.v1:Glyma.04G123500.1.Wm82.a2.v1:exon8:c.G1172A:p.C391Y,	4	15961463	G	A
nonsynonymous SNV	Glyma.04G123500.Wm82.a2.v1:Glyma.04G123500.2.Wm82.a2.v1:exon11:c.G3065A:p.G1022E,Glyma.04G123500.Wm82.a2.v1:Glyma.04G123500.1.Wm82.a2.v1:exon16:c.G3692A:p.G1231E,	4	15969872	G	A
nonsynonymous SNV	Glyma.04G123500.Wm82.a2.v1:Glyma.04G123500.2.Wm82.a2.v1:exon12:c.G3369C:p.K1123N,Glyma.04G123500.Wm82.a2.v1:Glyma.04G123500.1.Wm82.a2.v1:exon17:c.G3996C:p.K1332N,	4	15970335	G	C
nonsynonymous SNV	Glyma.04G123500.Wm82.a2.v1:Glyma.04G123500.2.Wm82.a2.v1:exon15:c.C4120A:p.H1374N,Glyma.04G123500.Wm82.a2.v1:Glyma.04G123500.1.Wm82.a2.v1:exon20:c.C4747A:p.H1583N,	4	15985823	C	A
nonsynonymous SNV	Glyma.04G123500.Wm82.a2.v1:Glyma.04G123500.2.Wm82.a2.v1:exon15:c.T4406G:p.L1469R,Glyma.04G123500.Wm82.a2.v1:Glyma.04G123500.1.Wm82.a2.v1:exon20:c.T5033G:p.L1678R,	4	15986109	T	G
nonsynonymous SNV	Glyma.04G123600.Wm82.a2.v1:Glyma.04G123600.4.Wm82.a2.v1:exon3:c.C894A:p.F298L,Glyma.04G123600.Wm82.a2.v1:Glyma.04G123600.1.Wm82.a2.v1:exon3:c.C894A:p.F298L,Glyma.04G123600.Wm82.a2.v1:Glyma.04G123600.3.Wm82.a2.v1:exon3:c.C894A:p.F298L,Glyma.04G123600.Wm82.a2.v1:Glyma.04G123600.2.Wm82.a2.v1:exon3:c.C894A:p.F298L,	4	15992630	C	A
nonsynonymous SNV	Glyma.04G123600.Wm82.a2.v1:Glyma.04G123600.4.Wm82.a2.v1:exon4:c.C1043T:p.T348M,Glyma.04G123600.Wm82.a2.v1:Glyma.04G123600.1.Wm82.a2.v1:exon4:c.C1043T:p.T348M,Glyma.04G123600.Wm82.a2.v1:Glyma.04G123600.3.Wm82.a2.v1:exon4:c.C1043T:p.T348M,Glyma.04G123600.Wm82.a2.v1:Glyma.04G123600.2.Wm82.a2.v1:exon4:c.C1043T:p.T348M,	4	15992909	C	T
nonsynonymous SNV	Glyma.04G123600.Wm82.a2.v1:Glyma.04G123600.4.Wm82.a2.v1:exon4:c.G1951T:p.V651L,Glyma.04G123600.Wm82.a2.v1:Glyma.04G123600.1.Wm82.a2.v1:exon4:c.G1951T:p.V651L,Glyma.04G123600.Wm82.a2.v1:Glyma.04G123600.3.Wm82.a2.v1:exon4:c.G1951T:p.V651L,Glyma.04G123600.Wm82.a2.v1:Glyma.04G123600.2.Wm82.a2.v1:exon4:c.G1951T:p.V651L,	4	15993817	G	T
nonsynonymous SNV	Glyma.04G123600.Wm82.a2.v1:Glyma.04G123600.4.Wm82.a2.v1:exon4:c.C2054T:p.T685I,Glyma.04G123600.Wm82.a2.v1:Glyma.04G123600.1.Wm82.a2.v1:exon4:c.C2054T:p.T685I,Glyma.04G123600.Wm82.a2.v1:Glyma.04G123600.3.Wm82.a2.v1:exon4:c.C2054T:p.T685I,Glyma.04G123600.Wm82.a2.v1:Glyma.04G123600.2.Wm82.a2.v1:exon4:c.C2054T:p.T685I,	4	15993920	C	T
nonsynonymous SNV	Glyma.04G123600.Wm82.a2.v1:Glyma.04G123600.4.Wm82.a2.v1:exon4:c.A2137G:p.S713G,Glyma.04G123600.Wm82.a2.v1:Glyma.04G123600.1.Wm82.a2.v1:exon4:c.A2137G:p.S713G,Glyma.04G123600.Wm82.a2.v1:Glyma.04G123600.3.Wm82.a2.v1:exon4:c.A2137G:p.S713G,Glyma.04G123600.Wm82.a2.v1:Glyma.04G123600.2.Wm82.a2.v1:exon4:c.A2137G:p.S713G,	4	15994003	A	G
nonsynonymous SNV	Glyma.04G123900.Wm82.a2.v1:Glyma.04G123900.3.Wm82.a2.v1:exon15:c.A1774G:p.N592D,Glyma.04G123900.Wm82.a2.v1:Glyma.04G123900.2.Wm82.a2.v1:exon15:c.A1966G:p.N656D,Glyma.04G123900.Wm82.a2.v1:Glyma.04G123900.1.Wm82.a2.v1:exon15:c.A1969G:p.N657D,	4	16020410	T	C
nonsynonymous SNV	Glyma.04G123900.Wm82.a2.v1:Glyma.04G123900.3.Wm82.a2.v1:exon8:c.G761A:p.R254H,Glyma.04G123900.Wm82.a2.v1:Glyma.04G123900.2.Wm82.a2.v1:exon8:c.G953A:p.R318H,Glyma.04G123900.Wm82.a2.v1:Glyma.04G123900.1.Wm82.a2.v1:exon8:c.G956A:p.R319H,	4	16023644	C	T
nonsynonymous SNV	Glyma.04G124200.Wm82.a2.v1:Glyma.04G124200.1.Wm82.a2.v1:exon2:c.G280A:p.G94R,	4	16083582	C	T
nonsynonymous SNV	Glyma.04G124400.Wm82.a2.v1:Glyma.04G124400.1.Wm82.a2.v1:exon2:c.G301A:p.V101I,	4	16123347	C	T
nonsynonymous SNV	Glyma.04G124400.Wm82.a2.v1:Glyma.04G124400.1.Wm82.a2.v1:exon2:c.C87G:p.H29Q,	4	16123561	G	C
nonsynonymous SNV	Glyma.04G124400.Wm82.a2.v1:Glyma.04G124400.1.Wm82.a2.v1:exon2:c.A62G:p.Q21R,	4	16123586	T	C
nonsynonymous SNV	Glyma.04G124400.Wm82.a2.v1:Glyma.04G124400.1.Wm82.a2.v1:exon2:c.G25A:p.D9N,	4	16123623	C	T
exonic indel	Glyma.04G124500.Wm82.a2.v1	4	16285371	ATCT	A	YES
nonsynonymous SNV	Glyma.04G124600.Wm82.a2.v1:Glyma.04G124600.1.Wm82.a2.v1:exon6:c.A1640T:p.D547V,	4	16329993	T	A
nonsynonymous SNV	Glyma.04G124600.Wm82.a2.v1:Glyma.04G124600.1.Wm82.a2.v1:exon4:c.A1454C:p.Y485S,	4	16330911	T	G
nonsynonymous SNV	Glyma.04G124600.Wm82.a2.v1:Glyma.04G124600.1.Wm82.a2.v1:exon4:c.G1171A:p.D391N,	4	16331194	C	T
nonsynonymous SNV	Glyma.04G124600.Wm82.a2.v1:Glyma.04G124600.1.Wm82.a2.v1:exon3:c.G1049A:p.C350Y,	4	16331703	C	T
nonsynonymous SNV	Glyma.04G124600.Wm82.a2.v1:Glyma.04G124600.1.Wm82.a2.v1:exon3:c.T1033C:p.W345R,	4	16331719	A	G
nonsynonymous SNV	Glyma.04G124600.Wm82.a2.v1:Glyma.04G124600.1.Wm82.a2.v1:exon3:c.T1018A:p.F340I,	4	16331734	A	T
nonsynonymous SNV	Glyma.04G124600.Wm82.a2.v1:Glyma.04G124600.1.Wm82.a2.v1:exon3:c.A977G:p.E326G,	4	16331775	T	C
nonsynonymous SNV	Glyma.04G124600.Wm82.a2.v1:Glyma.04G124600.1.Wm82.a2.v1:exon3:c.C965T:p.A322V,	4	16331787	G	A
nonsynonymous SNV	Glyma.04G124600.Wm82.a2.v1:Glyma.04G124600.1.Wm82.a2.v1:exon2:c.C884T:p.A295V,	4	16331962	G	A
nonsynonymous SNV	Glyma.04G124600.Wm82.a2.v1:Glyma.04G124600.1.Wm82.a2.v1:exon2:c.G835T:p.D279Y,	4	16332011	C	A
nonsynonymous SNV	Glyma.04G124600.Wm82.a2.v1:Glyma.04G124600.1.Wm82.a2.v1:exon2:c.A818C:p.H273P,	4	16332028	T	G
nonsynonymous SNV	Glyma.04G124600.Wm82.a2.v1:Glyma.04G124600.1.Wm82.a2.v1:exon2:c.G760A:p.E254K,	4	16332086	C	T
nonsynonymous SNV	Glyma.04G124600.Wm82.a2.v1:Glyma.04G124600.1.Wm82.a2.v1:exon2:c.A691G:p.I231V,	4	16332155	T	C
nonsynonymous SNV	Glyma.04G124600.Wm82.a2.v1:Glyma.04G124600.1.Wm82.a2.v1:exon2:c.T494G:p.I165S,	4	16332352	A	C
nonsynonymous SNV	Glyma.04G124600.Wm82.a2.v1:Glyma.04G124600.1.Wm82.a2.v1:exon2:c.G487T:p.D163Y,	4	16332359	C	A
nonsynonymous SNV	Glyma.04G124600.Wm82.a2.v1:Glyma.04G124600.1.Wm82.a2.v1:exon2:c.C410G:p.A137G,	4	16332436	G	C
nonsynonymous SNV	Glyma.04G124600.Wm82.a2.v1:Glyma.04G124600.1.Wm82.a2.v1:exon1:c.A95G:p.D32G,	4	16332804	T	C
nonsynonymous SNV	Glyma.04G124600.Wm82.a2.v1:Glyma.04G124600.1.Wm82.a2.v1:exon1:c.G89T:p.S30I,	4	16332810	C	A
nonsynonymous SNV	Glyma.04G124600.Wm82.a2.v1:Glyma.04G124600.1.Wm82.a2.v1:exon1:c.G29A:p.S10N,	4	16332870	C	T
nonsynonymous SNV	Glyma.04G124800.Wm82.a2.v1:Glyma.04G124800.1.Wm82.a2.v1:exon2:c.T166C:p.F56L,Glyma.04G124800.Wm82.a2.v1:Glyma.04G124800.2.Wm82.a2.v1:exon2:c.T166C:p.F56L,	4	16369381	T	C
nonsynonymous SNV	Glyma.04G124800.Wm82.a2.v1:Glyma.04G124800.1.Wm82.a2.v1:exon4:c.T278C:p.L93S,Glyma.04G124800.Wm82.a2.v1:Glyma.04G124800.2.Wm82.a2.v1:exon4:c.T278C:p.L93S,	4	16373480	T	C
nonsynonymous SNV	Glyma.04G124800.Wm82.a2.v1:Glyma.04G124800.1.Wm82.a2.v1:exon8:c.G577T:p.V193L,Glyma.04G124800.Wm82.a2.v1:Glyma.04G124800.2.Wm82.a2.v1:exon8:c.G577T:p.V193L,	4	16374365	G	T
nonsynonymous SNV	Glyma.04G124900.Wm82.a2.v1:Glyma.04G124900.1.Wm82.a2.v1:exon2:c.C1257G:p.H419Q,	4	16400513	G	C
nonsynonymous SNV	Glyma.04G124900.Wm82.a2.v1:Glyma.04G124900.1.Wm82.a2.v1:exon2:c.A658G:p.R220G,	4	16401112	T	C
nonsynonymous SNV	Glyma.04G124900.Wm82.a2.v1:Glyma.04G124900.1.Wm82.a2.v1:exon1:c.G515A:p.R172K,	4	16402002	C	T
nonsynonymous SNV	Glyma.04G124900.Wm82.a2.v1:Glyma.04G124900.1.Wm82.a2.v1:exon1:c.C503A:p.S168Y,	4	16402014	G	T
nonsynonymous SNV	Glyma.04G124900.Wm82.a2.v1:Glyma.04G124900.1.Wm82.a2.v1:exon1:c.C87A:p.H29Q,	4	16402430	G	T
nonsynonymous SNV	Glyma.04G124900.Wm82.a2.v1:Glyma.04G124900.1.Wm82.a2.v1:exon1:c.G26A:p.G9D,	4	16402491	C	T
nonsynonymous SNV	Glyma.04G125000.Wm82.a2.v1:Glyma.04G125000.1.Wm82.a2.v1:exon1:c.G8A:p.R3H,	4	16409051	G	A
nonsynonymous SNV	Glyma.04G125500.Wm82.a2.v1:Glyma.04G125500.1.Wm82.a2.v1:exon2:c.T1087C:p.W363R,Glyma.04G125500.Wm82.a2.v1:Glyma.04G125500.2.Wm82.a2.v1:exon2:c.T1087C:p.W363R,	4	16534967	A	G
nonsynonymous SNV	Glyma.04G125600.Wm82.a2.v1:Glyma.04G125600.2.Wm82.a2.v1:exon4:c.G600C:p.E200D,Glyma.04G125600.Wm82.a2.v1:Glyma.04G125600.1.Wm82.a2.v1:exon4:c.G600C:p.E200D,	4	16632912	C	G
nonsynonymous SNV	Glyma.04G125900.Wm82.a2.v1:Glyma.04G125900.1.Wm82.a2.v1:exon1:c.G139T:p.G47W,	4	16809615	C	A
nonsynonymous SNV	Glyma.04G126500.Wm82.a2.v1:Glyma.04G126500.1.Wm82.a2.v1:exon4:c.T1283A:p.L428Q,	4	17013164	T	A
nonsynonymous SNV	Glyma.04G126700.Wm82.a2.v1:Glyma.04G126700.1.Wm82.a2.v1:exon2:c.C154T:p.P52S,Glyma.04G126700.Wm82.a2.v1:Glyma.04G126700.2.Wm82.a2.v1:exon2:c.C25T:p.P9S,	4	17059062	C	T
nonsynonymous SNV	Glyma.04G126700.Wm82.a2.v1:Glyma.04G126700.1.Wm82.a2.v1:exon3:c.T296C:p.L99S,Glyma.04G126700.Wm82.a2.v1:Glyma.04G126700.3.Wm82.a2.v1:exon1:c.T62C:p.L21S,Glyma.04G126700.Wm82.a2.v1:Glyma.04G126700.2.Wm82.a2.v1:exon3:c.T167C:p.L56S,	4	17059562	T	C
nonsynonymous SNV	Glyma.04G127100.Wm82.a2.v1:Glyma.04G127100.3.Wm82.a2.v1:exon2:c.A892G:p.S298G,Glyma.04G127100.Wm82.a2.v1:Glyma.04G127100.2.Wm82.a2.v1:exon2:c.A892G:p.S298G,Glyma.04G127100.Wm82.a2.v1:Glyma.04G127100.1.Wm82.a2.v1:exon2:c.A892G:p.S298G,	4	17128701	T	C
nonsynonymous SNV	Glyma.04G127300.Wm82.a2.v1:Glyma.04G127300.1.Wm82.a2.v1:exon2:c.T246G:p.F82L,	4	17182657	T	G
nonsynonymous SNV	Glyma.04G127700.Wm82.a2.v1:Glyma.04G127700.1.Wm82.a2.v1:exon2:c.G1132T:p.D378Y,	4	17505065	C	A
nonsynonymous SNV	Glyma.04G127700.Wm82.a2.v1:Glyma.04G127700.1.Wm82.a2.v1:exon2:c.G940A:p.E314K,	4	17505257	C	T
nonsynonymous SNV	Glyma.04G127700.Wm82.a2.v1:Glyma.04G127700.1.Wm82.a2.v1:exon2:c.A895C:p.K299Q,	4	17505302	T	G
nonsynonymous SNV	Glyma.04G127700.Wm82.a2.v1:Glyma.04G127700.1.Wm82.a2.v1:exon1:c.G30A:p.M10I,	4	17506290	C	T
nonsynonymous SNV	Glyma.04G127800.Wm82.a2.v1:Glyma.04G127800.1.Wm82.a2.v1:exon1:c.C38T:p.S13F,	4	17506697	G	A
nonsynonymous SNV	Glyma.04G127900.Wm82.a2.v1:Glyma.04G127900.1.Wm82.a2.v1:exon5:c.C728T:p.A243V,Glyma.04G127900.Wm82.a2.v1:Glyma.04G127900.2.Wm82.a2.v1:exon5:c.C728T:p.A243V,	4	17510742	C	T
nonsynonymous SNV	Glyma.04G128000.Wm82.a2.v1:Glyma.04G128000.1.Wm82.a2.v1:exon2:c.C210A:p.N70K,	4	17688820	C	A
nonsynonymous SNV	Glyma.04G128000.Wm82.a2.v1:Glyma.04G128000.1.Wm82.a2.v1:exon2:c.A254G:p.K85R,	4	17688864	A	G
nonsynonymous SNV	Glyma.04G128100.Wm82.a2.v1:Glyma.04G128100.1.Wm82.a2.v1:exon1:c.T11C:p.M4T,	4	17691016	A	G
nonsynonymous SNV	Glyma.04G128200.Wm82.a2.v1:Glyma.04G128200.1.Wm82.a2.v1:exon3:c.A259G:p.K87E,	4	17699133	A	G
nonsynonymous SNV	Glyma.04G128300.Wm82.a2.v1:Glyma.04G128300.1.Wm82.a2.v1:exon1:c.A16G:p.T6A,	4	17699884	A	G
nonsynonymous SNV	Glyma.04G128400.Wm82.a2.v1:Glyma.04G128400.1.Wm82.a2.v1:exon3:c.G611A:p.G204E,	4	17760613	C	T
nonsynonymous SNV	Glyma.04G128600.Wm82.a2.v1:Glyma.04G128600.1.Wm82.a2.v1:exon1:c.C152T:p.A51V,	4	17866566	C	T
nonsynonymous SNV	Glyma.04G128600.Wm82.a2.v1:Glyma.04G128600.1.Wm82.a2.v1:exon1:c.A311G:p.Q104R,	4	17866725	A	G
stopgain SNV	Glyma.04G128600.Wm82.a2.v1:Glyma.04G128600.1.Wm82.a2.v1:exon1:c.C319T:p.Q107X,	4	17866733	C	T
nonsynonymous SNV	Glyma.04G128600.Wm82.a2.v1:Glyma.04G128600.1.Wm82.a2.v1:exon1:c.C365T:p.P122L,	4	17866779	C	T
nonsynonymous SNV	Glyma.04G128600.Wm82.a2.v1:Glyma.04G128600.1.Wm82.a2.v1:exon1:c.C542T:p.A181V,	4	17866956	C	T
nonsynonymous SNV	Glyma.04G128600.Wm82.a2.v1:Glyma.04G128600.1.Wm82.a2.v1:exon2:c.C614T:p.P205L,	4	17867064	C	T
nonsynonymous SNV	Glyma.04G128600.Wm82.a2.v1:Glyma.04G128600.1.Wm82.a2.v1:exon2:c.T623C:p.M208T,	4	17867073	T	C
nonsynonymous SNV	Glyma.04G128600.Wm82.a2.v1:Glyma.04G128600.1.Wm82.a2.v1:exon3:c.A827T:p.H276L,	4	17867583	A	T
nonsynonymous SNV	Glyma.04G128800.Wm82.a2.v1:Glyma.04G128800.1.Wm82.a2.v1:exon10:c.T1826C:p.L609P,	4	17928756	A	G	YES
nonsynonymous SNV	Glyma.04G128800.Wm82.a2.v1:Glyma.04G128800.1.Wm82.a2.v1:exon5:c.T662C:p.F221S,	4	17930748	A	G
nonsynonymous SNV	Glyma.04G128800.Wm82.a2.v1:Glyma.04G128800.1.Wm82.a2.v1:exon2:c.T416A:p.F139Y,	4	17934462	A	T	YES
nonsynonymous SNV	Glyma.04G128800.Wm82.a2.v1:Glyma.04G128800.1.Wm82.a2.v1:exon2:c.C398T:p.A133V,	4	17934480	G	A	YES
nonsynonymous SNV	Glyma.04G129000.Wm82.a2.v1:Glyma.04G129000.1.Wm82.a2.v1:exon3:c.A316G:p.I106V,	4	17968046	T	C	YES
nonsynonymous SNV	Glyma.04G129100.Wm82.a2.v1:Glyma.04G129100.1.Wm82.a2.v1:exon1:c.C848G:p.T283S,	4	17975857	G	C	YES
nonsynonymous SNV	Glyma.04G129200.Wm82.a2.v1:Glyma.04G129200.2.Wm82.a2.v1:exon5:c.A1757G:p.K586R,Glyma.04G129200.Wm82.a2.v1:Glyma.04G129200.1.Wm82.a2.v1:exon3:c.A2036G:p.K679R,	4	18031853	T	C	YES
nonsynonymous SNV	Glyma.04G129200.Wm82.a2.v1:Glyma.04G129200.2.Wm82.a2.v1:exon3:c.A1315G:p.K439E,Glyma.04G129200.Wm82.a2.v1:Glyma.04G129200.1.Wm82.a2.v1:exon1:c.A1594G:p.K532E,	4	18032826	T	C	YES
nonsynonymous SNV	Glyma.04G129200.Wm82.a2.v1:Glyma.04G129200.2.Wm82.a2.v1:exon3:c.C1310T:p.S437F,Glyma.04G129200.Wm82.a2.v1:Glyma.04G129200.1.Wm82.a2.v1:exon1:c.C1589T:p.S530F,	4	18032831	G	A
nonsynonymous SNV	Glyma.04G129200.Wm82.a2.v1:Glyma.04G129200.2.Wm82.a2.v1:exon3:c.T799C:p.C267R,Glyma.04G129200.Wm82.a2.v1:Glyma.04G129200.1.Wm82.a2.v1:exon1:c.T1078C:p.C360R,	4	18033342	A	G	YES
nonsynonymous SNV	Glyma.04G129300.Wm82.a2.v1:Glyma.04G129300.1.Wm82.a2.v1:exon2:c.A94G:p.R32G,	4	18077081	A	G	YES
nonsynonymous SNV	Glyma.04G129400.Wm82.a2.v1:Glyma.04G129400.1.Wm82.a2.v1:exon2:c.A754G:p.R252G,	4	18080856	T	C	YES
nonsynonymous SNV	Glyma.04G129400.Wm82.a2.v1:Glyma.04G129400.1.Wm82.a2.v1:exon2:c.A748G:p.K250E,	4	18080862	T	C	YES
nonsynonymous SNV	Glyma.04G129400.Wm82.a2.v1:Glyma.04G129400.1.Wm82.a2.v1:exon2:c.G631T:p.A211S,	4	18080979	C	A
nonsynonymous SNV	Glyma.04G129400.Wm82.a2.v1:Glyma.04G129400.1.Wm82.a2.v1:exon2:c.G596C:p.R199T,	4	18081014	C	G	YES
nonsynonymous SNV	Glyma.04G129400.Wm82.a2.v1:Glyma.04G129400.1.Wm82.a2.v1:exon2:c.A544G:p.N182D,	4	18081066	T	C	YES
nonsynonymous SNV	Glyma.04G129400.Wm82.a2.v1:Glyma.04G129400.1.Wm82.a2.v1:exon2:c.A455G:p.K152R,	4	18081155	T	C
nonsynonymous SNV	Glyma.04G129500.Wm82.a2.v1:Glyma.04G129500.1.Wm82.a2.v1:exon3:c.C691A:p.Q231K,	4	18097989	C	A
stopgain SNV	Glyma.04G129600.Wm82.a2.v1:Glyma.04G129600.1.Wm82.a2.v1:exon1:c.G185A:p.W62X,	4	18110769	G	A
nonsynonymous SNV	Glyma.04G129600.Wm82.a2.v1:Glyma.04G129600.1.Wm82.a2.v1:exon1:c.C302T:p.P101L,	4	18110886	C	T
nonsynonymous SNV	Glyma.04G129600.Wm82.a2.v1:Glyma.04G129600.1.Wm82.a2.v1:exon1:c.C548A:p.T183N,	4	18111132	C	A
nonsynonymous SNV	Glyma.04G129600.Wm82.a2.v1:Glyma.04G129600.1.Wm82.a2.v1:exon3:c.G1196A:p.R399Q,	4	18111903	G	A
nonsynonymous SNV	Glyma.04G129600.Wm82.a2.v1:Glyma.04G129600.1.Wm82.a2.v1:exon3:c.A1337C:p.E446A,	4	18112044	A	C	YES
nonsynonymous SNV	Glyma.04G129600.Wm82.a2.v1:Glyma.04G129600.1.Wm82.a2.v1:exon3:c.T1352C:p.L451P,	4	18112059	T	C	YES
nonsynonymous SNV	Glyma.04G129600.Wm82.a2.v1:Glyma.04G129600.1.Wm82.a2.v1:exon3:c.C1379T:p.T460M,	4	18112086	C	T
nonsynonymous SNV	Glyma.04G129600.Wm82.a2.v1:Glyma.04G129600.1.Wm82.a2.v1:exon3:c.C1706T:p.A569V,	4	18112413	C	T
nonsynonymous SNV	Glyma.04G129700.Wm82.a2.v1:Glyma.04G129700.1.Wm82.a2.v1:exon2:c.C988G:p.Q330E,	4	18120226	G	C	YES
nonsynonymous SNV	Glyma.04G129800.Wm82.a2.v1:Glyma.04G129800.1.Wm82.a2.v1:exon3:c.G319C:p.A107P,	4	18133667	C	G
exonic indel	Glyma.04G129800.Wm82.a2.v1	4	18134109	GT	G
nonsynonymous SNV	Glyma.04G130000.Wm82.a2.v1:Glyma.04G130000.1.Wm82.a2.v1:exon2:c.A62T:p.Q21L,	4	18183946	A	T
nonsynonymous SNV	Glyma.04G130000.Wm82.a2.v1:Glyma.04G130000.1.Wm82.a2.v1:exon4:c.T275C:p.L92S,	4	18184515	T	C
nonsynonymous SNV	Glyma.04G130200.Wm82.a2.v1:Glyma.04G130200.1.Wm82.a2.v1:exon5:c.A217G:p.R73G,	4	18198803	T	C	YES
nonsynonymous SNV	Glyma.04G130200.Wm82.a2.v1:Glyma.04G130200.1.Wm82.a2.v1:exon5:c.T196C:p.C66R,	4	18198824	A	G	YES
nonsynonymous SNV	Glyma.04G130200.Wm82.a2.v1:Glyma.04G130200.1.Wm82.a2.v1:exon5:c.C193T:p.R65C,	4	18198827	G	A
nonsynonymous SNV	Glyma.04G130400.Wm82.a2.v1:Glyma.04G130400.1.Wm82.a2.v1:exon1:c.A34C:p.K12Q,	4	18283509	A	C	YES
nonsynonymous SNV	Glyma.04G130400.Wm82.a2.v1:Glyma.04G130400.1.Wm82.a2.v1:exon3:c.T448C:p.Y150H,	4	18284044	T	C	YES
nonsynonymous SNV	Glyma.04G130500.Wm82.a2.v1:Glyma.04G130500.1.Wm82.a2.v1:exon12:c.A1744G:p.K582E,	4	18297285	A	G	YES
stoploss SNV	Glyma.04G130700.Wm82.a2.v1:Glyma.04G130700.1.Wm82.a2.v1:exon3:c.T757G:p.X253E,	4	18313419	A	C
nonsynonymous SNV	Glyma.04G130700.Wm82.a2.v1:Glyma.04G130700.1.Wm82.a2.v1:exon3:c.G697T:p.V233L,	4	18313479	C	A
nonsynonymous SNV	Glyma.04G130700.Wm82.a2.v1:Glyma.04G130700.1.Wm82.a2.v1:exon3:c.G572T:p.R191I,	4	18313604	C	A
nonsynonymous SNV	Glyma.04G130700.Wm82.a2.v1:Glyma.04G130700.1.Wm82.a2.v1:exon3:c.G391A:p.E131K,	4	18313785	C	T
stopgain SNV	Glyma.04G130700.Wm82.a2.v1:Glyma.04G130700.1.Wm82.a2.v1:exon2:c.C187T:p.R63X,	4	18314166	G	A
stopgain SNV	Glyma.04G130700.Wm82.a2.v1:Glyma.04G130700.1.Wm82.a2.v1:exon2:c.G86A:p.W29X,	4	18314267	C	T
nonsynonymous SNV	Glyma.04G130800.Wm82.a2.v1:Glyma.04G130800.1.Wm82.a2.v1:exon1:c.T153A:p.D51E,	4	18356948	T	A
nonsynonymous SNV	Glyma.04G130800.Wm82.a2.v1:Glyma.04G130800.1.Wm82.a2.v1:exon1:c.G187A:p.E63K,	4	18356982	G	A
nonsynonymous SNV	Glyma.04G130900.Wm82.a2.v1:Glyma.04G130900.2.Wm82.a2.v1:exon1:c.C123A:p.F41L,Glyma.04G130900.Wm82.a2.v1:Glyma.04G130900.1.Wm82.a2.v1:exon1:c.C123A:p.F41L,	4	18371718	C	A
nonsynonymous SNV	Glyma.04G130900.Wm82.a2.v1:Glyma.04G130900.2.Wm82.a2.v1:exon4:c.G671A:p.R224Q,Glyma.04G130900.Wm82.a2.v1:Glyma.04G130900.1.Wm82.a2.v1:exon4:c.G671A:p.R224Q,	4	18374213	G	A
exonic indel	Glyma.04G131000.Wm82.a2.v1	4	18375344	TA	T
nonsynonymous SNV	Glyma.04G131000.Wm82.a2.v1:Glyma.04G131000.1.Wm82.a2.v1:exon1:c.C190T:p.P64S,	4	18375526	C	T
nonsynonymous SNV	Glyma.04G131000.Wm82.a2.v1:Glyma.04G131000.1.Wm82.a2.v1:exon1:c.G216T:p.Q72H,	4	18375552	G	T
nonsynonymous SNV	Glyma.04G131000.Wm82.a2.v1:Glyma.04G131000.1.Wm82.a2.v1:exon1:c.C803T:p.P268L,	4	18376139	C	T
nonsynonymous SNV	Glyma.04G131000.Wm82.a2.v1:Glyma.04G131000.1.Wm82.a2.v1:exon1:c.T911C:p.L304P,	4	18376247	T	C	YES
nonsynonymous SNV	Glyma.04G131000.Wm82.a2.v1:Glyma.04G131000.1.Wm82.a2.v1:exon1:c.G943A:p.D315N,	4	18376279	G	A
nonsynonymous SNV	Glyma.04G131000.Wm82.a2.v1:Glyma.04G131000.1.Wm82.a2.v1:exon1:c.A1019G:p.Q340R,	4	18376355	A	G
nonsynonymous SNV	Glyma.04G131000.Wm82.a2.v1:Glyma.04G131000.1.Wm82.a2.v1:exon1:c.T1127A:p.M376K,	4	18376463	T	A
nonsynonymous SNV	Glyma.04G131000.Wm82.a2.v1:Glyma.04G131000.1.Wm82.a2.v1:exon2:c.A1276G:p.N426D,	4	18376642	A	G	YES
nonsynonymous SNV	Glyma.04G131000.Wm82.a2.v1:Glyma.04G131000.1.Wm82.a2.v1:exon2:c.G1291A:p.G431R,	4	18376657	G	A
nonsynonymous SNV	Glyma.04G131000.Wm82.a2.v1:Glyma.04G131000.1.Wm82.a2.v1:exon2:c.A1459C:p.K487Q,	4	18376825	A	C	YES
nonsynonymous SNV	Glyma.04G131000.Wm82.a2.v1:Glyma.04G131000.1.Wm82.a2.v1:exon2:c.C1540G:p.P514A,	4	18376906	C	G
nonsynonymous SNV	Glyma.04G131000.Wm82.a2.v1:Glyma.04G131000.1.Wm82.a2.v1:exon3:c.G1718A:p.G573E,	4	18377458	G	A
nonsynonymous SNV	Glyma.04G131000.Wm82.a2.v1:Glyma.04G131000.1.Wm82.a2.v1:exon3:c.A1775G:p.N592S,	4	18377515	A	G
nonsynonymous SNV	Glyma.04G131000.Wm82.a2.v1:Glyma.04G131000.1.Wm82.a2.v1:exon3:c.G1990A:p.A664T,	4	18377730	G	A
nonsynonymous SNV	Glyma.04G131000.Wm82.a2.v1:Glyma.04G131000.1.Wm82.a2.v1:exon3:c.T2173C:p.S725P,	4	18377913	T	C
nonsynonymous SNV	Glyma.04G131100.Wm82.a2.v1:Glyma.04G131100.1.Wm82.a2.v1:exon3:c.T369G:p.F123L,	4	18389842	A	C
nonsynonymous SNV	Glyma.04G131100.Wm82.a2.v1:Glyma.04G131100.1.Wm82.a2.v1:exon2:c.A346G:p.K116E,	4	18390864	T	C
nonsynonymous SNV	Glyma.04G131100.Wm82.a2.v1:Glyma.04G131100.1.Wm82.a2.v1:exon1:c.C140G:p.P47R,	4	18391172	G	C
nonsynonymous SNV	Glyma.04G131200.Wm82.a2.v1:Glyma.04G131200.1.Wm82.a2.v1:exon3:c.A529C:p.K177Q,	4	18425290	T	G	YES
nonsynonymous SNV	Glyma.04G131600.Wm82.a2.v1:Glyma.04G131600.1.Wm82.a2.v1:exon4:c.C431T:p.A144V,	4	18569529	C	T
nonsynonymous SNV	Glyma.04G131700.Wm82.a2.v1:Glyma.04G131700.2.Wm82.a2.v1:exon11:c.T1309C:p.C437R,Glyma.04G131700.Wm82.a2.v1:Glyma.04G131700.1.Wm82.a2.v1:exon11:c.T1309C:p.C437R,	4	18604493	T	C	YES
nonsynonymous SNV	Glyma.04G131700.Wm82.a2.v1:Glyma.04G131700.2.Wm82.a2.v1:exon12:c.T1392A:p.D464E,Glyma.04G131700.Wm82.a2.v1:Glyma.04G131700.1.Wm82.a2.v1:exon12:c.T1392A:p.D464E,	4	18604658	T	A	YES
nonsynonymous SNV	Glyma.04G132000.Wm82.a2.v1:Glyma.04G132000.2.Wm82.a2.v1:exon3:c.G421A:p.D141N,Glyma.04G132000.Wm82.a2.v1:Glyma.04G132000.1.Wm82.a2.v1:exon2:c.G490A:p.D164N,	4	18657450	G	A
nonsynonymous SNV	Glyma.04G132100.Wm82.a2.v1:Glyma.04G132100.1.Wm82.a2.v1:exon6:c.T445A:p.F149I,	4	18671567	T	A	YES
nonsynonymous SNV	Glyma.04G132300.Wm82.a2.v1:Glyma.04G132300.1.Wm82.a2.v1:exon2:c.A244G:p.I82V,	4	18690694	T	C	YES
nonsynonymous SNV	Glyma.04G132300.Wm82.a2.v1:Glyma.04G132300.1.Wm82.a2.v1:exon2:c.G211A:p.V71I,	4	18690727	C	T	YES
nonsynonymous SNV	Glyma.04G132300.Wm82.a2.v1:Glyma.04G132300.1.Wm82.a2.v1:exon1:c.T179C:p.I60T,	4	18690843	A	G	YES
nonsynonymous SNV	Glyma.04G132300.Wm82.a2.v1:Glyma.04G132300.1.Wm82.a2.v1:exon1:c.C41T:p.S14F,	4	18690981	G	A	YES
nonsynonymous SNV	Glyma.04G132500.Wm82.a2.v1:Glyma.04G132500.1.Wm82.a2.v1:exon2:c.T172A:p.Y58N,	4	18755115	A	T	YES
exonic indel	Glyma.04G132700.Wm82.a2.v1	4	18884749	GCGGCAACGGCAA	G	YES
nonsynonymous SNV	Glyma.04G132700.Wm82.a2.v1:Glyma.04G132700.1.Wm82.a2.v1:exon1:c.A283G:p.K95E,	4	18884985	A	G	YES
nonsynonymous SNV	Glyma.04G132700.Wm82.a2.v1:Glyma.04G132700.1.Wm82.a2.v1:exon1:c.T534G:p.S178R,	4	18885236	T	G
nonsynonymous SNV	Glyma.04G132700.Wm82.a2.v1:Glyma.04G132700.1.Wm82.a2.v1:exon1:c.C674T:p.A225V,	4	18885376	C	T	YES
nonsynonymous SNV	Glyma.04G132700.Wm82.a2.v1:Glyma.04G132700.1.Wm82.a2.v1:exon1:c.G760A:p.G254R,	4	18885462	G	A	YES
nonsynonymous SNV	Glyma.04G132700.Wm82.a2.v1:Glyma.04G132700.1.Wm82.a2.v1:exon1:c.A986T:p.E329V,	4	18885688	A	T	YES
stoploss SNV	Glyma.04G133500.Wm82.a2.v1:Glyma.04G133500.1.Wm82.a2.v1:exon1:c.T151C:p.X51R,	4	18996691	A	G
nonsynonymous SNV	Glyma.04G133600.Wm82.a2.v1:Glyma.04G133600.1.Wm82.a2.v1:exon3:c.A725C:p.N242T,	4	19022222	A	C
nonsynonymous SNV	Glyma.04G133600.Wm82.a2.v1:Glyma.04G133600.1.Wm82.a2.v1:exon3:c.C727G:p.H243D,	4	19022224	C	G
nonsynonymous SNV	Glyma.04G133900.Wm82.a2.v1:Glyma.04G133900.1.Wm82.a2.v1:exon1:c.T242A:p.V81D,	4	19194236	T	A	YES
nonsynonymous SNV	Glyma.04G133900.Wm82.a2.v1:Glyma.04G133900.1.Wm82.a2.v1:exon7:c.G1790T:p.R597L,	4	19198782	G	T
stoploss SNV	Glyma.04G134000.Wm82.a2.v1:Glyma.04G134000.1.Wm82.a2.v1:exon5:c.A957T:p.X319C,	4	19203415	T	A	YES
nonsynonymous SNV	Glyma.04G134000.Wm82.a2.v1:Glyma.04G134000.1.Wm82.a2.v1:exon5:c.C935T:p.A312V,	4	19203437	G	A
nonsynonymous SNV	Glyma.04G134000.Wm82.a2.v1:Glyma.04G134000.1.Wm82.a2.v1:exon1:c.T85G:p.S29A,	4	19209629	A	C
nonsynonymous SNV	Glyma.04G134000.Wm82.a2.v1:Glyma.04G134000.1.Wm82.a2.v1:exon1:c.T83A:p.V28E,	4	19209631	A	T
nonsynonymous SNV	Glyma.04G134400.Wm82.a2.v1:Glyma.04G134400.1.Wm82.a2.v1:exon5:c.A1204G:p.K402E,	4	19320972	T	C
nonsynonymous SNV	Glyma.04G134400.Wm82.a2.v1:Glyma.04G134400.1.Wm82.a2.v1:exon2:c.A527G:p.E176G,	4	19321844	T	C	YES
nonsynonymous SNV	Glyma.04G134400.Wm82.a2.v1:Glyma.04G134400.1.Wm82.a2.v1:exon1:c.A65G:p.K22R,	4	19322491	T	C
nonsynonymous SNV	Glyma.04G134600.Wm82.a2.v1:Glyma.04G134600.1.Wm82.a2.v1:exon2:c.A77G:p.D26G,	4	19428065	A	G
nonsynonymous SNV	Glyma.04G134600.Wm82.a2.v1:Glyma.04G134600.1.Wm82.a2.v1:exon4:c.G742A:p.E248K,	4	19428889	G	A
nonsynonymous SNV	Glyma.04G134600.Wm82.a2.v1:Glyma.04G134600.1.Wm82.a2.v1:exon5:c.A850G:p.M284V,	4	19429071	A	G
nonsynonymous SNV	Glyma.04G134600.Wm82.a2.v1:Glyma.04G134600.1.Wm82.a2.v1:exon6:c.G1004A:p.R335H,	4	19429297	G	A
nonsynonymous SNV	Glyma.04G134900.Wm82.a2.v1:Glyma.04G134900.1.Wm82.a2.v1:exon4:c.C1031T:p.P344L,	4	19578834	C	T
nonsynonymous SNV	Glyma.04G134900.Wm82.a2.v1:Glyma.04G134900.1.Wm82.a2.v1:exon8:c.T1801G:p.L601V,	4	19580802	T	G
nonsynonymous SNV	Glyma.04G135400.Wm82.a2.v1:Glyma.04G135400.3.Wm82.a2.v1:exon2:c.T685A:p.W229R,	4	19964773	A	T	YES
nonsynonymous SNV	Glyma.04G135600.Wm82.a2.v1:Glyma.04G135600.1.Wm82.a2.v1:exon2:c.C127T:p.P43S,	4	20171644	C	T
nonsynonymous SNV	Glyma.04G135600.Wm82.a2.v1:Glyma.04G135600.1.Wm82.a2.v1:exon2:c.C239T:p.A80V,	4	20171756	C	T
nonsynonymous SNV	Glyma.04G135600.Wm82.a2.v1:Glyma.04G135600.1.Wm82.a2.v1:exon3:c.C637T:p.R213W,	4	20172343	C	T
nonsynonymous SNV	Glyma.04G135600.Wm82.a2.v1:Glyma.04G135600.1.Wm82.a2.v1:exon3:c.C680G:p.A227G,	4	20172386	C	G
nonsynonymous SNV	Glyma.04G135600.Wm82.a2.v1:Glyma.04G135600.1.Wm82.a2.v1:exon3:c.G1271A:p.G424D,	4	20172977	G	A
nonsynonymous SNV	Glyma.04G135700.Wm82.a2.v1:Glyma.04G135700.1.Wm82.a2.v1:exon1:c.A260C:p.H87P,	4	20178175	T	G
nonsynonymous SNV	Glyma.04G135900.Wm82.a2.v1:Glyma.04G135900.1.Wm82.a2.v1:exon2:c.T277A:p.L93M,	4	20222568	A	T
nonsynonymous SNV	Glyma.04G135900.Wm82.a2.v1:Glyma.04G135900.1.Wm82.a2.v1:exon2:c.T78A:p.D26E,	4	20222767	A	T
nonsynonymous SNV	Glyma.04G136000.Wm82.a2.v1:Glyma.04G136000.1.Wm82.a2.v1:exon2:c.C581A:p.P194H,	4	20232585	G	T
nonsynonymous SNV	Glyma.04G136700.Wm82.a2.v1:Glyma.04G136700.3.Wm82.a2.v1:exon1:c.G652A:p.A218T,Glyma.04G136700.Wm82.a2.v1:Glyma.04G136700.2.Wm82.a2.v1:exon1:c.G652A:p.A218T,Glyma.04G136700.Wm82.a2.v1:Glyma.04G136700.1.Wm82.a2.v1:exon1:c.G652A:p.A218T,	4	20428589	C	T
nonsynonymous SNV	Glyma.04G136800.Wm82.a2.v1:Glyma.04G136800.1.Wm82.a2.v1:exon4:c.A714T:p.E238D,	4	20444791	A	T	YES
nonsynonymous SNV	Glyma.04G136800.Wm82.a2.v1:Glyma.04G136800.1.Wm82.a2.v1:exon5:c.A873C:p.K291N,	4	20445016	A	C
nonsynonymous SNV	Glyma.04G136900.Wm82.a2.v1:Glyma.04G136900.1.Wm82.a2.v1:exon3:c.A248G:p.H83R,	4	20554507	T	C	YES
nonsynonymous SNV	Glyma.04G137000.Wm82.a2.v1:Glyma.04G137000.1.Wm82.a2.v1:exon8:c.C1166T:p.S389L,	4	20601236	G	A
nonsynonymous SNV	Glyma.04G137000.Wm82.a2.v1:Glyma.04G137000.1.Wm82.a2.v1:exon5:c.C884T:p.A295V,Glyma.04G137000.Wm82.a2.v1:Glyma.04G137000.2.Wm82.a2.v1:exon5:c.C884T:p.A295V,	4	20603874	G	A
nonsynonymous SNV	Glyma.04G137800.Wm82.a2.v1:Glyma.04G137800.1.Wm82.a2.v1:exon1:c.C2539A:p.H847N,Glyma.04G137800.Wm82.a2.v1:Glyma.04G137800.2.Wm82.a2.v1:exon2:c.C2509A:p.H837N,	4	21179071	C	A
nonsynonymous SNV	Glyma.04G138000.Wm82.a2.v1:Glyma.04G138000.1.Wm82.a2.v1:exon2:c.T185C:p.L62P,	4	21222284	A	G
nonsynonymous SNV	Glyma.04G138300.Wm82.a2.v1:Glyma.04G138300.1.Wm82.a2.v1:exon3:c.T3023C:p.L1008P,	4	21413638	A	G	YES
nonsynonymous SNV	Glyma.04G138300.Wm82.a2.v1:Glyma.04G138300.1.Wm82.a2.v1:exon2:c.T1015C:p.C339R,	4	21415738	A	G	YES
nonsynonymous SNV	Glyma.04G138300.Wm82.a2.v1:Glyma.04G138300.1.Wm82.a2.v1:exon1:c.A93C:p.E31D,	4	21419144	T	G	YES
nonsynonymous SNV	Glyma.04G138400.Wm82.a2.v1:Glyma.04G138400.1.Wm82.a2.v1:exon4:c.C490T:p.P164S,	4	21437632	C	T	YES
stopgain SNV	Glyma.04G138400.Wm82.a2.v1:Glyma.04G138400.1.Wm82.a2.v1:exon4:c.C532T:p.R178X,	4	21437674	C	T	YES
nonsynonymous SNV	Glyma.04G138400.Wm82.a2.v1:Glyma.04G138400.1.Wm82.a2.v1:exon5:c.G743T:p.R248M,	4	21438039	G	T
nonsynonymous SNV	Glyma.04G138400.Wm82.a2.v1:Glyma.04G138400.1.Wm82.a2.v1:exon5:c.G896A:p.R299H,	4	21438192	G	A
nonsynonymous SNV	Glyma.04G138400.Wm82.a2.v1:Glyma.04G138400.1.Wm82.a2.v1:exon5:c.A903C:p.L301F,	4	21438199	A	C	YES
nonsynonymous SNV	Glyma.04G138400.Wm82.a2.v1:Glyma.04G138400.1.Wm82.a2.v1:exon7:c.T1133C:p.L378P,	4	21438597	T	C	YES
nonsynonymous SNV	Glyma.04G138700.Wm82.a2.v1:Glyma.04G138700.1.Wm82.a2.v1:exon1:c.C59T:p.A20V,	4	21676235	G	A	YES
nonsynonymous SNV	Glyma.04G138700.Wm82.a2.v1:Glyma.04G138700.1.Wm82.a2.v1:exon1:c.C13T:p.L5F,	4	21676281	G	A	YES
nonsynonymous SNV	Glyma.04G138800.Wm82.a2.v1:Glyma.04G138800.1.Wm82.a2.v1:exon1:c.G7T:p.A3S,	4	21775355	G	T
nonsynonymous SNV	Glyma.04G138800.Wm82.a2.v1:Glyma.04G138800.1.Wm82.a2.v1:exon1:c.G16T:p.D6Y,	4	21775364	G	T
nonsynonymous SNV	Glyma.04G138800.Wm82.a2.v1:Glyma.04G138800.1.Wm82.a2.v1:exon1:c.T211C:p.C71R,	4	21775559	T	C
nonsynonymous SNV	Glyma.04G138800.Wm82.a2.v1:Glyma.04G138800.1.Wm82.a2.v1:exon1:c.G212A:p.C71Y,	4	21775560	G	A
nonsynonymous SNV	Glyma.04G138900.Wm82.a2.v1:Glyma.04G138900.1.Wm82.a2.v1:exon1:c.A149C:p.Y50S,	4	21797575	A	C	YES
nonsynonymous SNV	Glyma.04G138900.Wm82.a2.v1:Glyma.04G138900.1.Wm82.a2.v1:exon1:c.A302G:p.Q101R,	4	21797728	A	G
nonsynonymous SNV	Glyma.04G138900.Wm82.a2.v1:Glyma.04G138900.1.Wm82.a2.v1:exon1:c.G316A:p.E106K,	4	21797742	G	A
nonsynonymous SNV	Glyma.04G138900.Wm82.a2.v1:Glyma.04G138900.1.Wm82.a2.v1:exon1:c.A403G:p.I135V,	4	21797829	A	G
nonsynonymous SNV	Glyma.04G139100.Wm82.a2.v1:Glyma.04G139100.1.Wm82.a2.v1:exon7:c.A2432G:p.H811R,	4	22051555	T	C
nonsynonymous SNV	Glyma.04G139100.Wm82.a2.v1:Glyma.04G139100.1.Wm82.a2.v1:exon7:c.A2231T:p.D744V,	4	22051756	T	A
nonsynonymous SNV	Glyma.04G139100.Wm82.a2.v1:Glyma.04G139100.1.Wm82.a2.v1:exon7:c.G2230A:p.D744N,	4	22051757	C	T
nonsynonymous SNV	Glyma.04G139100.Wm82.a2.v1:Glyma.04G139100.1.Wm82.a2.v1:exon7:c.A2220C:p.E740D,	4	22051767	T	G	YES
nonsynonymous SNV	Glyma.04G139100.Wm82.a2.v1:Glyma.04G139100.1.Wm82.a2.v1:exon1:c.G831T:p.R277S,	4	22054531	C	A
nonsynonymous SNV	Glyma.04G139100.Wm82.a2.v1:Glyma.04G139100.1.Wm82.a2.v1:exon1:c.A824C:p.K275T,	4	22054538	T	G	YES
nonsynonymous SNV	Glyma.04G139100.Wm82.a2.v1:Glyma.04G139100.1.Wm82.a2.v1:exon1:c.C806T:p.S269F,	4	22054556	G	A
nonsynonymous SNV	Glyma.04G139100.Wm82.a2.v1:Glyma.04G139100.1.Wm82.a2.v1:exon1:c.C788T:p.T263M,	4	22054574	G	A
nonsynonymous SNV	Glyma.04G139100.Wm82.a2.v1:Glyma.04G139100.1.Wm82.a2.v1:exon1:c.T781A:p.Y261N,	4	22054581	A	T
nonsynonymous SNV	Glyma.04G139100.Wm82.a2.v1:Glyma.04G139100.1.Wm82.a2.v1:exon1:c.T589A:p.L197M,	4	22054773	A	T
nonsynonymous SNV	Glyma.04G139100.Wm82.a2.v1:Glyma.04G139100.1.Wm82.a2.v1:exon1:c.T362G:p.V121G,	4	22055000	A	C
nonsynonymous SNV	Glyma.04G139100.Wm82.a2.v1:Glyma.04G139100.1.Wm82.a2.v1:exon1:c.C347T:p.S116L,	4	22055015	G	A
nonsynonymous SNV	Glyma.04G139100.Wm82.a2.v1:Glyma.04G139100.1.Wm82.a2.v1:exon1:c.G116A:p.S39N,	4	22055246	C	T
nonsynonymous SNV	Glyma.04G139100.Wm82.a2.v1:Glyma.04G139100.1.Wm82.a2.v1:exon1:c.G76C:p.D26H,	4	22055286	C	G
nonsynonymous SNV	Glyma.04G139200.Wm82.a2.v1:Glyma.04G139200.3.Wm82.a2.v1:exon3:c.T565C:p.S189P,Glyma.04G139200.Wm82.a2.v1:Glyma.04G139200.2.Wm82.a2.v1:exon3:c.T565C:p.S189P,Glyma.04G139200.Wm82.a2.v1:Glyma.04G139200.1.Wm82.a2.v1:exon4:c.T574C:p.S192P,	4	22315424	A	G	YES
nonsynonymous SNV	Glyma.04G139200.Wm82.a2.v1:Glyma.04G139200.3.Wm82.a2.v1:exon3:c.T494C:p.V165A,Glyma.04G139200.Wm82.a2.v1:Glyma.04G139200.2.Wm82.a2.v1:exon3:c.T494C:p.V165A,Glyma.04G139200.Wm82.a2.v1:Glyma.04G139200.1.Wm82.a2.v1:exon4:c.T503C:p.V168A,	4	22315495	A	G	YES
nonsynonymous SNV	Glyma.04G139200.Wm82.a2.v1:Glyma.04G139200.3.Wm82.a2.v1:exon1:c.A44C:p.E15A,Glyma.04G139200.Wm82.a2.v1:Glyma.04G139200.2.Wm82.a2.v1:exon1:c.A44C:p.E15A,Glyma.04G139200.Wm82.a2.v1:Glyma.04G139200.1.Wm82.a2.v1:exon1:c.A44C:p.E15A,	4	22318194	T	G	YES
nonsynonymous SNV	Glyma.04G139200.Wm82.a2.v1:Glyma.04G139200.3.Wm82.a2.v1:exon1:c.G10T:p.A4S,Glyma.04G139200.Wm82.a2.v1:Glyma.04G139200.2.Wm82.a2.v1:exon1:c.G10T:p.A4S,Glyma.04G139200.Wm82.a2.v1:Glyma.04G139200.1.Wm82.a2.v1:exon1:c.G10T:p.A4S,	4	22318228	C	A
nonsynonymous SNV	Glyma.04G139300.Wm82.a2.v1:Glyma.04G139300.1.Wm82.a2.v1:exon1:c.G247A:p.G83S,	4	22477244	G	A
nonsynonymous SNV	Glyma.04G139400.Wm82.a2.v1:Glyma.04G139400.1.Wm82.a2.v1:exon1:c.C298G:p.H100D,	4	22479789	C	G	YES
nonsynonymous SNV	Glyma.04G139400.Wm82.a2.v1:Glyma.04G139400.1.Wm82.a2.v1:exon1:c.A1378G:p.R460G,	4	22480869	A	G	YES
nonsynonymous SNV	Glyma.04G139600.Wm82.a2.v1:Glyma.04G139600.1.Wm82.a2.v1:exon1:c.T65C:p.V22A,	4	22550319	A	G	YES
nonsynonymous SNV	Glyma.04G139700.Wm82.a2.v1:Glyma.04G139700.1.Wm82.a2.v1:exon1:c.T125C:p.V42A,	4	22557866	T	C
nonsynonymous SNV	Glyma.04G139900.Wm82.a2.v1:Glyma.04G139900.1.Wm82.a2.v1:exon8:c.G773A:p.R258Q,	4	22701251	C	T
nonsynonymous SNV	Glyma.04G139900.Wm82.a2.v1:Glyma.04G139900.1.Wm82.a2.v1:exon7:c.G670T:p.A224S,Glyma.04G139900.Wm82.a2.v1:Glyma.04G139900.2.Wm82.a2.v1:exon7:c.G670T:p.A224S,	4	22701474	C	A	YES
nonsynonymous SNV	Glyma.04G139900.Wm82.a2.v1:Glyma.04G139900.1.Wm82.a2.v1:exon7:c.A658G:p.I220V,Glyma.04G139900.Wm82.a2.v1:Glyma.04G139900.2.Wm82.a2.v1:exon7:c.A658G:p.I220V,	4	22701486	T	C
nonsynonymous SNV	Glyma.04G139900.Wm82.a2.v1:Glyma.04G139900.1.Wm82.a2.v1:exon2:c.G116C:p.G39A,Glyma.04G139900.Wm82.a2.v1:Glyma.04G139900.2.Wm82.a2.v1:exon2:c.G116C:p.G39A,	4	22705951	C	G
nonsynonymous SNV	Glyma.04G140100.Wm82.a2.v1:Glyma.04G140100.1.Wm82.a2.v1:exon5:c.A2066T:p.Q689L,	4	22819950	T	A
exonic indel	Glyma.04G140100.Wm82.a2.v1	4	22820100	GC	G
nonsynonymous SNV	Glyma.04G140100.Wm82.a2.v1:Glyma.04G140100.1.Wm82.a2.v1:exon5:c.C1838T:p.A613V,	4	22820178	G	A
nonsynonymous SNV	Glyma.04G140100.Wm82.a2.v1:Glyma.04G140100.1.Wm82.a2.v1:exon5:c.C1571A:p.T524N,	4	22820445	G	T
nonsynonymous SNV	Glyma.04G140100.Wm82.a2.v1:Glyma.04G140100.1.Wm82.a2.v1:exon5:c.T1295C:p.L432P,	4	22820721	A	G
nonsynonymous SNV	Glyma.04G140100.Wm82.a2.v1:Glyma.04G140100.1.Wm82.a2.v1:exon2:c.A332C:p.N111T,	4	22822730	T	G
nonsynonymous SNV	Glyma.04G140100.Wm82.a2.v1:Glyma.04G140100.1.Wm82.a2.v1:exon2:c.C280T:p.H94Y,	4	22822782	G	A	YES
nonsynonymous SNV	Glyma.04G140300.Wm82.a2.v1:Glyma.04G140300.1.Wm82.a2.v1:exon3:c.C304T:p.R102C,	4	22899619	G	A
nonsynonymous SNV	Glyma.04G140300.Wm82.a2.v1:Glyma.04G140300.1.Wm82.a2.v1:exon1:c.G128A:p.G43D,	4	22900381	C	T
nonsynonymous SNV	Glyma.04G140300.Wm82.a2.v1:Glyma.04G140300.1.Wm82.a2.v1:exon1:c.G22T:p.G8W,	4	22900487	C	A	YES
nonsynonymous SNV	Glyma.04G140400.Wm82.a2.v1:Glyma.04G140400.1.Wm82.a2.v1:exon3:c.C347T:p.A116V,	4	22966134	G	A
nonsynonymous SNV	Glyma.04G140400.Wm82.a2.v1:Glyma.04G140400.1.Wm82.a2.v1:exon3:c.C320T:p.A107V,	4	22966161	G	A
nonsynonymous SNV	Glyma.04G140400.Wm82.a2.v1:Glyma.04G140400.1.Wm82.a2.v1:exon1:c.A20C:p.E7A,	4	22967133	T	G	YES
nonsynonymous SNV	Glyma.04G140500.Wm82.a2.v1:Glyma.04G140500.1.Wm82.a2.v1:exon1:c.C23T:p.T8I,	4	23029978	C	T	YES
nonsynonymous SNV	Glyma.04G140500.Wm82.a2.v1:Glyma.04G140500.1.Wm82.a2.v1:exon2:c.T161A:p.V54E,	4	23030288	T	A	YES
nonsynonymous SNV	Glyma.04G140500.Wm82.a2.v1:Glyma.04G140500.1.Wm82.a2.v1:exon2:c.A179G:p.N60S,	4	23030306	A	G	YES
nonsynonymous SNV	Glyma.04G140500.Wm82.a2.v1:Glyma.04G140500.1.Wm82.a2.v1:exon2:c.G200A:p.R67H,	4	23030327	G	A
nonsynonymous SNV	Glyma.04G140600.Wm82.a2.v1:Glyma.04G140600.1.Wm82.a2.v1:exon1:c.C116T:p.S39F,	4	23055569	C	T	YES
exonic indel	Glyma.04G140600.Wm82.a2.v1	4	23055979	GCCAATT	G	YES
nonsynonymous SNV	Glyma.04G140600.Wm82.a2.v1:Glyma.04G140600.1.Wm82.a2.v1:exon2:c.G892A:p.V298I,	4	23056523	G	A	YES
nonsynonymous SNV	Glyma.04G140600.Wm82.a2.v1:Glyma.04G140600.1.Wm82.a2.v1:exon2:c.A1093T:p.I365F,	4	23056724	A	T
nonsynonymous SNV	Glyma.04G140600.Wm82.a2.v1:Glyma.04G140600.1.Wm82.a2.v1:exon2:c.A1303G:p.T435A,	4	23056934	A	G	YES
nonsynonymous SNV	Glyma.04G140700.Wm82.a2.v1:Glyma.04G140700.1.Wm82.a2.v1:exon1:c.G27T:p.L9F,	4	23247090	C	A	YES
nonsynonymous SNV	Glyma.04G140700.Wm82.a2.v1:Glyma.04G140700.1.Wm82.a2.v1:exon1:c.T2C:p.M1T,	4	23247115	A	G
nonsynonymous SNV	Glyma.04G140800.Wm82.a2.v1:Glyma.04G140800.1.Wm82.a2.v1:exon1:c.T29G:p.V10G,	4	23277331	T	G
nonsynonymous SNV	Glyma.04G140800.Wm82.a2.v1:Glyma.04G140800.1.Wm82.a2.v1:exon1:c.G79A:p.A27T,	4	23277381	G	A	YES
nonsynonymous SNV	Glyma.04G140800.Wm82.a2.v1:Glyma.04G140800.1.Wm82.a2.v1:exon1:c.A135C:p.Q45H,	4	23277437	A	C	YES
stopgain SNV	Glyma.04G140800.Wm82.a2.v1:Glyma.04G140800.1.Wm82.a2.v1:exon1:c.C321A:p.Y107X,	4	23277623	C	A
nonsynonymous SNV	Glyma.04G140800.Wm82.a2.v1:Glyma.04G140800.1.Wm82.a2.v1:exon2:c.C339A:p.F113L,	4	23277752	C	A
nonsynonymous SNV	Glyma.04G140800.Wm82.a2.v1:Glyma.04G140800.1.Wm82.a2.v1:exon2:c.G346C:p.D116H,	4	23277759	G	C
nonsynonymous SNV	Glyma.04G140800.Wm82.a2.v1:Glyma.04G140800.1.Wm82.a2.v1:exon2:c.C392T:p.P131L,	4	23277805	C	T
nonsynonymous SNV	Glyma.04G140800.Wm82.a2.v1:Glyma.04G140800.1.Wm82.a2.v1:exon2:c.A394G:p.N132D,	4	23277807	A	G
nonsynonymous SNV	Glyma.04G140800.Wm82.a2.v1:Glyma.04G140800.1.Wm82.a2.v1:exon2:c.C506T:p.A169V,	4	23277919	C	T
nonsynonymous SNV	Glyma.04G140800.Wm82.a2.v1:Glyma.04G140800.1.Wm82.a2.v1:exon2:c.G524A:p.R175K,	4	23277937	G	A
nonsynonymous SNV	Glyma.04G140800.Wm82.a2.v1:Glyma.04G140800.1.Wm82.a2.v1:exon2:c.G674T:p.S225I,	4	23278087	G	T
nonsynonymous SNV	Glyma.04G140800.Wm82.a2.v1:Glyma.04G140800.1.Wm82.a2.v1:exon2:c.C808T:p.L270F,	4	23278221	C	T	YES
nonsynonymous SNV	Glyma.04G140800.Wm82.a2.v1:Glyma.04G140800.1.Wm82.a2.v1:exon2:c.G1060A:p.V354I,	4	23278473	G	A	YES
nonsynonymous SNV	Glyma.04G140800.Wm82.a2.v1:Glyma.04G140800.1.Wm82.a2.v1:exon2:c.T1083G:p.F361L,	4	23278496	T	G	YES
nonsynonymous SNV	Glyma.04G140800.Wm82.a2.v1:Glyma.04G140800.1.Wm82.a2.v1:exon2:c.G1089A:p.M363I,	4	23278502	G	A
nonsynonymous SNV	Glyma.04G140800.Wm82.a2.v1:Glyma.04G140800.1.Wm82.a2.v1:exon2:c.T1093A:p.C365S,	4	23278506	T	A
nonsynonymous SNV	Glyma.04G140800.Wm82.a2.v1:Glyma.04G140800.1.Wm82.a2.v1:exon2:c.C1166A:p.P389Q,	4	23278579	C	A	YES
nonsynonymous SNV	Glyma.04G140800.Wm82.a2.v1:Glyma.04G140800.1.Wm82.a2.v1:exon2:c.C1178T:p.T393I,	4	23278591	C	T	YES
nonsynonymous SNV	Glyma.04G140800.Wm82.a2.v1:Glyma.04G140800.1.Wm82.a2.v1:exon2:c.A1215T:p.E405D,	4	23278628	A	T
nonsynonymous SNV	Glyma.04G140800.Wm82.a2.v1:Glyma.04G140800.1.Wm82.a2.v1:exon2:c.T1310C:p.L437P,	4	23278723	T	C	YES
nonsynonymous SNV	Glyma.04G140800.Wm82.a2.v1:Glyma.04G140800.1.Wm82.a2.v1:exon2:c.A1324T:p.I442F,	4	23278737	A	T	YES
nonsynonymous SNV	Glyma.04G140800.Wm82.a2.v1:Glyma.04G140800.1.Wm82.a2.v1:exon3:c.A1598G:p.E533G,	4	23279107	A	G
nonsynonymous SNV	Glyma.04G140800.Wm82.a2.v1:Glyma.04G140800.1.Wm82.a2.v1:exon4:c.C2020G:p.H674D,	4	23279574	C	G	YES
nonsynonymous SNV	Glyma.04G140800.Wm82.a2.v1:Glyma.04G140800.1.Wm82.a2.v1:exon4:c.T2068C:p.S690P,	4	23279622	T	C	YES
nonsynonymous SNV	Glyma.04G140800.Wm82.a2.v1:Glyma.04G140800.1.Wm82.a2.v1:exon4:c.C2104A:p.L702I,	4	23279658	C	A	YES
nonsynonymous SNV	Glyma.04G140800.Wm82.a2.v1:Glyma.04G140800.1.Wm82.a2.v1:exon5:c.A2270C:p.H757P,	4	23280871	A	C	YES
nonsynonymous SNV	Glyma.04G140800.Wm82.a2.v1:Glyma.04G140800.1.Wm82.a2.v1:exon6:c.A2406C:p.K802N,	4	23281554	A	C
nonsynonymous SNV	Glyma.04G140800.Wm82.a2.v1:Glyma.04G140800.1.Wm82.a2.v1:exon6:c.C2470A:p.Q824K,	4	23281618	C	A
nonsynonymous SNV	Glyma.04G140800.Wm82.a2.v1:Glyma.04G140800.1.Wm82.a2.v1:exon6:c.G2536T:p.A846S,	4	23281684	G	T	YES
nonsynonymous SNV	Glyma.04G140800.Wm82.a2.v1:Glyma.04G140800.1.Wm82.a2.v1:exon6:c.A2639T:p.Y880F,	4	23281787	A	T	YES
nonsynonymous SNV	Glyma.04G140800.Wm82.a2.v1:Glyma.04G140800.1.Wm82.a2.v1:exon7:c.T2672C:p.I891T,	4	23282009	T	C
nonsynonymous SNV	Glyma.04G140800.Wm82.a2.v1:Glyma.04G140800.1.Wm82.a2.v1:exon7:c.G2674A:p.E892K,	4	23282011	G	A
nonsynonymous SNV	Glyma.04G140800.Wm82.a2.v1:Glyma.04G140800.1.Wm82.a2.v1:exon7:c.T2695C:p.S899P,	4	23282032	T	C	YES
nonsynonymous SNV	Glyma.04G140800.Wm82.a2.v1:Glyma.04G140800.1.Wm82.a2.v1:exon7:c.G2758A:p.D920N,	4	23282095	G	A
nonsynonymous SNV	Glyma.04G140800.Wm82.a2.v1:Glyma.04G140800.1.Wm82.a2.v1:exon7:c.C2769G:p.N923K,	4	23282106	C	G	YES
nonsynonymous SNV	Glyma.04G140800.Wm82.a2.v1:Glyma.04G140800.1.Wm82.a2.v1:exon7:c.T2832G:p.F944L,	4	23282169	T	G	YES
nonsynonymous SNV	Glyma.04G140800.Wm82.a2.v1:Glyma.04G140800.1.Wm82.a2.v1:exon7:c.T2852C:p.V951A,	4	23282189	T	C
nonsynonymous SNV	Glyma.04G140800.Wm82.a2.v1:Glyma.04G140800.1.Wm82.a2.v1:exon7:c.A2878G:p.K960E,	4	23282215	A	G
stopgain SNV	Glyma.04G140900.Wm82.a2.v1:Glyma.04G140900.2.Wm82.a2.v1:exon3:c.G250T:p.E84X,Glyma.04G140900.Wm82.a2.v1:Glyma.04G140900.1.Wm82.a2.v1:exon3:c.G319T:p.E107X,Glyma.04G140900.Wm82.a2.v1:Glyma.04G140900.3.Wm82.a2.v1:exon3:c.G94T:p.E32X,	4	23451443	C	A
nonsynonymous SNV	Glyma.04G141000.Wm82.a2.v1:Glyma.04G141000.1.Wm82.a2.v1:exon4:c.C692A:p.A231E,Glyma.04G141000.Wm82.a2.v1:Glyma.04G141000.3.Wm82.a2.v1:exon4:c.C692A:p.A231E,Glyma.04G141000.Wm82.a2.v1:Glyma.04G141000.2.Wm82.a2.v1:exon4:c.C692A:p.A231E,Glyma.04G141000.Wm82.a2.v1:Glyma.04G141000.4.Wm82.a2.v1:exon4:c.C692A:p.A231E,	4	23679566	G	T	YES
nonsynonymous SNV	Glyma.04G141100.Wm82.a2.v1:Glyma.04G141100.1.Wm82.a2.v1:exon1:c.T33G:p.N11K,	4	23691240	T	G	YES
nonsynonymous SNV	Glyma.04G141100.Wm82.a2.v1:Glyma.04G141100.1.Wm82.a2.v1:exon1:c.T97A:p.F33I,	4	23691304	T	A	YES
nonsynonymous SNV	Glyma.04G141100.Wm82.a2.v1:Glyma.04G141100.1.Wm82.a2.v1:exon1:c.A266T:p.H89L,	4	23691473	A	T	YES
exonic indel	Glyma.04G141300.Wm82.a2.v1	4	23725237	CAAA	C
stopgain SNV	Glyma.04G141300.Wm82.a2.v1:Glyma.04G141300.1.Wm82.a2.v1:exon1:c.C157T:p.Q53X,	4	23725376	C	T	YES
nonsynonymous SNV	Glyma.04G141300.Wm82.a2.v1:Glyma.04G141300.1.Wm82.a2.v1:exon1:c.A277G:p.N93D,	4	23725496	A	G	YES
nonsynonymous SNV	Glyma.04G141300.Wm82.a2.v1:Glyma.04G141300.1.Wm82.a2.v1:exon2:c.C293A:p.P98Q,	4	23725641	C	A	YES
nonsynonymous SNV	Glyma.04G141300.Wm82.a2.v1:Glyma.04G141300.1.Wm82.a2.v1:exon2:c.T461A:p.I154N,	4	23725809	T	A
nonsynonymous SNV	Glyma.04G141400.Wm82.a2.v1:Glyma.04G141400.7.Wm82.a2.v1:exon3:c.C377T:p.T126I,Glyma.04G141400.Wm82.a2.v1:Glyma.04G141400.1.Wm82.a2.v1:exon3:c.C377T:p.T126I,Glyma.04G141400.Wm82.a2.v1:Glyma.04G141400.4.Wm82.a2.v1:exon3:c.C374T:p.T125I,Glyma.04G141400.Wm82.a2.v1:Glyma.04G141400.6.Wm82.a2.v1:exon3:c.C377T:p.T126I,Glyma.04G141400.Wm82.a2.v1:Glyma.04G141400.3.Wm82.a2.v1:exon3:c.C377T:p.T126I,Glyma.04G…	4	23761020	C	T
nonsynonymous SNV	Glyma.04G141400.Wm82.a2.v1:Glyma.04G141400.7.Wm82.a2.v1:exon4:c.T581C:p.V194A,Glyma.04G141400.Wm82.a2.v1:Glyma.04G141400.1.Wm82.a2.v1:exon4:c.T581C:p.V194A,Glyma.04G141400.Wm82.a2.v1:Glyma.04G141400.4.Wm82.a2.v1:exon4:c.T578C:p.V193A,Glyma.04G141400.Wm82.a2.v1:Glyma.04G141400.6.Wm82.a2.v1:exon4:c.T581C:p.V194A,Glyma.04G141400.Wm82.a2.v1:Glyma.04G141400.3.Wm82.a2.v1:exon4:c.T581C:p.V194A,Glyma.04G…	4	23761774	T	C	YES
nonsynonymous SNV	Glyma.04G141400.Wm82.a2.v1:Glyma.04G141400.7.Wm82.a2.v1:exon4:c.G674A:p.S225N,Glyma.04G141400.Wm82.a2.v1:Glyma.04G141400.1.Wm82.a2.v1:exon4:c.G674A:p.S225N,Glyma.04G141400.Wm82.a2.v1:Glyma.04G141400.4.Wm82.a2.v1:exon4:c.G671A:p.S224N,Glyma.04G141400.Wm82.a2.v1:Glyma.04G141400.6.Wm82.a2.v1:exon4:c.G674A:p.S225N,Glyma.04G141400.Wm82.a2.v1:Glyma.04G141400.3.Wm82.a2.v1:exon4:c.G674A:p.S225N,Glyma.04G…	4	23761867	G	A
nonsynonymous SNV	Glyma.04G141400.Wm82.a2.v1:Glyma.04G141400.7.Wm82.a2.v1:exon4:c.G679A:p.E227K,Glyma.04G141400.Wm82.a2.v1:Glyma.04G141400.1.Wm82.a2.v1:exon4:c.G679A:p.E227K,Glyma.04G141400.Wm82.a2.v1:Glyma.04G141400.4.Wm82.a2.v1:exon4:c.G676A:p.E226K,Glyma.04G141400.Wm82.a2.v1:Glyma.04G141400.6.Wm82.a2.v1:exon4:c.G679A:p.E227K,Glyma.04G141400.Wm82.a2.v1:Glyma.04G141400.3.Wm82.a2.v1:exon4:c.G679A:p.E227K,Glyma.04G…	4	23761872	G	A
nonsynonymous SNV	Glyma.04G141400.Wm82.a2.v1:Glyma.04G141400.7.Wm82.a2.v1:exon5:c.T838C:p.W280R,Glyma.04G141400.Wm82.a2.v1:Glyma.04G141400.1.Wm82.a2.v1:exon5:c.T838C:p.W280R,Glyma.04G141400.Wm82.a2.v1:Glyma.04G141400.4.Wm82.a2.v1:exon5:c.T835C:p.W279R,Glyma.04G141400.Wm82.a2.v1:Glyma.04G141400.6.Wm82.a2.v1:exon5:c.T838C:p.W280R,Glyma.04G141400.Wm82.a2.v1:Glyma.04G141400.5.Wm82.a2.v1:exon5:c.T835C:p.W279R,	4	23766226	T	C	YES
nonsynonymous SNV	Glyma.04G141400.Wm82.a2.v1:Glyma.04G141400.7.Wm82.a2.v1:exon5:c.G950T:p.G317V,Glyma.04G141400.Wm82.a2.v1:Glyma.04G141400.1.Wm82.a2.v1:exon5:c.G950T:p.G317V,Glyma.04G141400.Wm82.a2.v1:Glyma.04G141400.4.Wm82.a2.v1:exon5:c.G947T:p.G316V,Glyma.04G141400.Wm82.a2.v1:Glyma.04G141400.6.Wm82.a2.v1:exon5:c.G950T:p.G317V,Glyma.04G141400.Wm82.a2.v1:Glyma.04G141400.3.Wm82.a2.v1:exon5:c.G878T:p.G293V,Glyma.04G…	4	23766338	G	T	YES
nonsynonymous SNV	Glyma.04G141400.Wm82.a2.v1:Glyma.04G141400.7.Wm82.a2.v1:exon5:c.T1037A:p.F346Y,Glyma.04G141400.Wm82.a2.v1:Glyma.04G141400.1.Wm82.a2.v1:exon5:c.T1037A:p.F346Y,Glyma.04G141400.Wm82.a2.v1:Glyma.04G141400.4.Wm82.a2.v1:exon5:c.T1034A:p.F345Y,Glyma.04G141400.Wm82.a2.v1:Glyma.04G141400.6.Wm82.a2.v1:exon5:c.T1037A:p.F346Y,Glyma.04G141400.Wm82.a2.v1:Glyma.04G141400.3.Wm82.a2.v1:exon5:c.T965A:p.F322Y,Glyma…	4	23766425	T	A	YES
nonsynonymous SNV	Glyma.04G141400.Wm82.a2.v1:Glyma.04G141400.7.Wm82.a2.v1:exon5:c.G1107C:p.Q369H,Glyma.04G141400.Wm82.a2.v1:Glyma.04G141400.1.Wm82.a2.v1:exon5:c.G1107C:p.Q369H,Glyma.04G141400.Wm82.a2.v1:Glyma.04G141400.4.Wm82.a2.v1:exon5:c.G1104C:p.Q368H,Glyma.04G141400.Wm82.a2.v1:Glyma.04G141400.6.Wm82.a2.v1:exon5:c.G1107C:p.Q369H,Glyma.04G141400.Wm82.a2.v1:Glyma.04G141400.3.Wm82.a2.v1:exon5:c.G1035C:p.Q345H,Glym…	4	23766495	G	C	YES
nonsynonymous SNV	Glyma.04G141500.Wm82.a2.v1:Glyma.04G141500.1.Wm82.a2.v1:exon4:c.T535G:p.Y179D,	4	23838529	A	C	YES
nonsynonymous SNV	Glyma.04G141500.Wm82.a2.v1:Glyma.04G141500.1.Wm82.a2.v1:exon3:c.T381A:p.D127E,	4	23838984	A	T	YES
nonsynonymous SNV	Glyma.04G141500.Wm82.a2.v1:Glyma.04G141500.1.Wm82.a2.v1:exon2:c.A244C:p.K82Q,	4	23840053	T	G	YES
nonsynonymous SNV	Glyma.04G141500.Wm82.a2.v1:Glyma.04G141500.1.Wm82.a2.v1:exon2:c.C206T:p.A69V,	4	23840091	G	A
nonsynonymous SNV	Glyma.04G141500.Wm82.a2.v1:Glyma.04G141500.1.Wm82.a2.v1:exon1:c.A107G:p.D36G,	4	23841295	T	C
nonsynonymous SNV	Glyma.04G141500.Wm82.a2.v1:Glyma.04G141500.1.Wm82.a2.v1:exon1:c.G80A:p.S27N,	4	23841322	C	T
nonsynonymous SNV	Glyma.04G141500.Wm82.a2.v1:Glyma.04G141500.1.Wm82.a2.v1:exon1:c.A79G:p.S27G,	4	23841323	T	C
nonsynonymous SNV	Glyma.04G141500.Wm82.a2.v1:Glyma.04G141500.1.Wm82.a2.v1:exon1:c.A43C:p.I15L,	4	23841359	T	G
nonsynonymous SNV	Glyma.04G141500.Wm82.a2.v1:Glyma.04G141500.1.Wm82.a2.v1:exon1:c.C26T:p.A9V,	4	23841376	G	A	YES
nonsynonymous SNV	Glyma.04G141600.Wm82.a2.v1:Glyma.04G141600.1.Wm82.a2.v1:exon1:c.C107T:p.A36V,	4	23910157	C	T	YES
nonsynonymous SNV	Glyma.04G141600.Wm82.a2.v1:Glyma.04G141600.1.Wm82.a2.v1:exon1:c.T119C:p.V40A,	4	23910169	T	C
nonsynonymous SNV	Glyma.04G141600.Wm82.a2.v1:Glyma.04G141600.1.Wm82.a2.v1:exon1:c.A124G:p.N42D,	4	23910174	A	G
nonsynonymous SNV	Glyma.04G141600.Wm82.a2.v1:Glyma.04G141600.5.Wm82.a2.v1:exon3:c.G175C:p.E59Q,Glyma.04G141600.Wm82.a2.v1:Glyma.04G141600.3.Wm82.a2.v1:exon4:c.G391C:p.E131Q,Glyma.04G141600.Wm82.a2.v1:Glyma.04G141600.4.Wm82.a2.v1:exon3:c.G277C:p.E93Q,Glyma.04G141600.Wm82.a2.v1:Glyma.04G141600.1.Wm82.a2.v1:exon3:c.G412C:p.E138Q,	4	23912009	G	C	YES
nonsynonymous SNV	Glyma.04G141600.Wm82.a2.v1:Glyma.04G141600.5.Wm82.a2.v1:exon3:c.G283A:p.D95N,Glyma.04G141600.Wm82.a2.v1:Glyma.04G141600.3.Wm82.a2.v1:exon4:c.G499A:p.D167N,Glyma.04G141600.Wm82.a2.v1:Glyma.04G141600.4.Wm82.a2.v1:exon3:c.G385A:p.D129N,Glyma.04G141600.Wm82.a2.v1:Glyma.04G141600.1.Wm82.a2.v1:exon3:c.G520A:p.D174N,	4	23912117	G	A
nonsynonymous SNV	Glyma.04G141600.Wm82.a2.v1:Glyma.04G141600.2.Wm82.a2.v1:exon3:c.A145G:p.I49V,Glyma.04G141600.Wm82.a2.v1:Glyma.04G141600.5.Wm82.a2.v1:exon4:c.A331G:p.I111V,Glyma.04G141600.Wm82.a2.v1:Glyma.04G141600.3.Wm82.a2.v1:exon5:c.A547G:p.I183V,Glyma.04G141600.Wm82.a2.v1:Glyma.04G141600.4.Wm82.a2.v1:exon4:c.A433G:p.I145V,Glyma.04G141600.Wm82.a2.v1:Glyma.04G141600.1.Wm82.a2.v1:exon4:c.A568G:p.I190V,	4	23912571	A	G	YES
nonsynonymous SNV	Glyma.04G141600.Wm82.a2.v1:Glyma.04G141600.2.Wm82.a2.v1:exon3:c.T197C:p.V66A,Glyma.04G141600.Wm82.a2.v1:Glyma.04G141600.5.Wm82.a2.v1:exon4:c.T383C:p.V128A,Glyma.04G141600.Wm82.a2.v1:Glyma.04G141600.3.Wm82.a2.v1:exon5:c.T599C:p.V200A,Glyma.04G141600.Wm82.a2.v1:Glyma.04G141600.4.Wm82.a2.v1:exon4:c.T485C:p.V162A,Glyma.04G141600.Wm82.a2.v1:Glyma.04G141600.1.Wm82.a2.v1:exon4:c.T620C:p.V207A,	4	23912623	T	C	YES
nonsynonymous SNV	Glyma.04G141600.Wm82.a2.v1:Glyma.04G141600.2.Wm82.a2.v1:exon4:c.T338C:p.L113P,Glyma.04G141600.Wm82.a2.v1:Glyma.04G141600.5.Wm82.a2.v1:exon5:c.T524C:p.L175P,Glyma.04G141600.Wm82.a2.v1:Glyma.04G141600.3.Wm82.a2.v1:exon6:c.T740C:p.L247P,Glyma.04G141600.Wm82.a2.v1:Glyma.04G141600.4.Wm82.a2.v1:exon5:c.T626C:p.L209P,Glyma.04G141600.Wm82.a2.v1:Glyma.04G141600.1.Wm82.a2.v1:exon5:c.T761C:p.L254P,	4	23912863	T	C	YES
nonsynonymous SNV	Glyma.04G142100.Wm82.a2.v1:Glyma.04G142100.2.Wm82.a2.v1:exon2:c.T381G:p.I127M,Glyma.04G142100.Wm82.a2.v1:Glyma.04G142100.1.Wm82.a2.v1:exon2:c.T432G:p.I144M,	4	24361755	A	C	YES
nonsynonymous SNV	Glyma.04G142100.Wm82.a2.v1:Glyma.04G142100.2.Wm82.a2.v1:exon2:c.G352C:p.V118L,Glyma.04G142100.Wm82.a2.v1:Glyma.04G142100.1.Wm82.a2.v1:exon2:c.G403C:p.V135L,	4	24361784	C	G
nonsynonymous SNV	Glyma.04G142100.Wm82.a2.v1:Glyma.04G142100.1.Wm82.a2.v1:exon1:c.T83C:p.I28T,	4	24364901	A	G
nonsynonymous SNV	Glyma.04G142200.Wm82.a2.v1:Glyma.04G142200.1.Wm82.a2.v1:exon4:c.A716G:p.D239G,	4	24438366	T	C
nonsynonymous SNV	Glyma.04G142200.Wm82.a2.v1:Glyma.04G142200.1.Wm82.a2.v1:exon4:c.G543T:p.M181I,	4	24438539	C	A
nonsynonymous SNV	Glyma.04G142200.Wm82.a2.v1:Glyma.04G142200.1.Wm82.a2.v1:exon4:c.A517G:p.K173E,	4	24438565	T	C
nonsynonymous SNV	Glyma.04G142200.Wm82.a2.v1:Glyma.04G142200.1.Wm82.a2.v1:exon4:c.T513G:p.D171E,	4	24438569	A	C
exonic indel	Glyma.04G142200.Wm82.a2.v1	4	24439182	TA	T
nonsynonymous SNV	Glyma.04G142200.Wm82.a2.v1:Glyma.04G142200.1.Wm82.a2.v1:exon1:c.G96T:p.L32F,	4	24439183	C	A
nonsynonymous SNV	Glyma.04G142400.Wm82.a2.v1:Glyma.04G142400.1.Wm82.a2.v1:exon1:c.A343G:p.I115V,	4	24911510	A	G	YES
nonsynonymous SNV	Glyma.04G142400.Wm82.a2.v1:Glyma.04G142400.1.Wm82.a2.v1:exon1:c.G368A:p.G123D,	4	24911535	G	A
nonsynonymous SNV	Glyma.04G142400.Wm82.a2.v1:Glyma.04G142400.1.Wm82.a2.v1:exon1:c.T752G:p.V251G,	4	24911919	T	G
nonsynonymous SNV	Glyma.04G142400.Wm82.a2.v1:Glyma.04G142400.1.Wm82.a2.v1:exon1:c.G913A:p.G305S,	4	24912080	G	A
nonsynonymous SNV	Glyma.04G142500.Wm82.a2.v1:Glyma.04G142500.1.Wm82.a2.v1:exon5:c.G418C:p.E140Q,	4	24914826	C	G
nonsynonymous SNV	Glyma.04G142700.Wm82.a2.v1:Glyma.04G142700.1.Wm82.a2.v1:exon4:c.G436A:p.V146I,	4	24965214	G	A	YES
nonsynonymous SNV	Glyma.04G142700.Wm82.a2.v1:Glyma.04G142700.1.Wm82.a2.v1:exon6:c.A592G:p.I198V,	4	24965735	A	G
nonsynonymous SNV	Glyma.04G142700.Wm82.a2.v1:Glyma.04G142700.1.Wm82.a2.v1:exon7:c.C1058A:p.T353K,	4	24966471	C	A	YES
nonsynonymous SNV	Glyma.04G142800.Wm82.a2.v1:Glyma.04G142800.3.Wm82.a2.v1:exon1:c.C125T:p.S42L,Glyma.04G142800.Wm82.a2.v1:Glyma.04G142800.4.Wm82.a2.v1:exon1:c.C125T:p.S42L,Glyma.04G142800.Wm82.a2.v1:Glyma.04G142800.2.Wm82.a2.v1:exon1:c.C125T:p.S42L,Glyma.04G142800.Wm82.a2.v1:Glyma.04G142800.1.Wm82.a2.v1:exon1:c.C125T:p.S42L,	4	25296007	C	T	YES
nonsynonymous SNV	Glyma.04G142900.Wm82.a2.v1:Glyma.04G142900.1.Wm82.a2.v1:exon2:c.T119C:p.V40A,	4	25358578	T	C
nonsynonymous SNV	Glyma.04G142900.Wm82.a2.v1:Glyma.04G142900.1.Wm82.a2.v1:exon2:c.C125T:p.A42V,	4	25358584	C	T
nonsynonymous SNV	Glyma.04G142900.Wm82.a2.v1:Glyma.04G142900.1.Wm82.a2.v1:exon3:c.A236T:p.K79I,	4	25358809	A	T	YES
nonsynonymous SNV	Glyma.04G143100.Wm82.a2.v1:Glyma.04G143100.1.Wm82.a2.v1:exon2:c.G76A:p.G26R,	4	25757136	G	A	YES
nonsynonymous SNV	Glyma.04G143100.Wm82.a2.v1:Glyma.04G143100.1.Wm82.a2.v1:exon2:c.T158A:p.F53Y,	4	25757218	T	A	YES
nonsynonymous SNV	Glyma.04G143100.Wm82.a2.v1:Glyma.04G143100.1.Wm82.a2.v1:exon2:c.C248T:p.A83V,	4	25757308	C	T
nonsynonymous SNV	Glyma.04G143100.Wm82.a2.v1:Glyma.04G143100.1.Wm82.a2.v1:exon2:c.C251T:p.A84V,	4	25757311	C	T	YES
nonsynonymous SNV	Glyma.04G143100.Wm82.a2.v1:Glyma.04G143100.1.Wm82.a2.v1:exon3:c.G364A:p.G122R,	4	25757668	G	A	YES
nonsynonymous SNV	Glyma.04G143100.Wm82.a2.v1:Glyma.04G143100.1.Wm82.a2.v1:exon4:c.A502G:p.T168A,	4	25757938	A	G
nonsynonymous SNV	Glyma.04G143100.Wm82.a2.v1:Glyma.04G143100.1.Wm82.a2.v1:exon4:c.A518T:p.Y173F,	4	25757954	A	T	YES
nonsynonymous SNV	Glyma.04G143100.Wm82.a2.v1:Glyma.04G143100.1.Wm82.a2.v1:exon4:c.C554T:p.P185L,	4	25757990	C	T
nonsynonymous SNV	Glyma.04G143100.Wm82.a2.v1:Glyma.04G143100.1.Wm82.a2.v1:exon4:c.T587C:p.V196A,	4	25758023	T	C	YES
nonsynonymous SNV	Glyma.04G143600.Wm82.a2.v1:Glyma.04G143600.1.Wm82.a2.v1:exon3:c.T212C:p.V71A,	4	26215519	A	G	YES
nonsynonymous SNV	Glyma.04G143600.Wm82.a2.v1:Glyma.04G143600.1.Wm82.a2.v1:exon2:c.A79G:p.I27V,	4	26215756	T	C	YES
nonsynonymous SNV	Glyma.04G143700.Wm82.a2.v1:Glyma.04G143700.1.Wm82.a2.v1:exon1:c.A334G:p.I112V,	4	26231551	A	G	YES
nonsynonymous SNV	Glyma.04G143900.Wm82.a2.v1:Glyma.04G143900.1.Wm82.a2.v1:exon1:c.G214A:p.A72T,	4	26250327	G	A
nonsynonymous SNV	Glyma.04G144200.Wm82.a2.v1:Glyma.04G144200.1.Wm82.a2.v1:exon3:c.G1099A:p.G367S,	4	26286572	G	A
nonsynonymous SNV	Glyma.04G144400.Wm82.a2.v1:Glyma.04G144400.1.Wm82.a2.v1:exon2:c.A349G:p.R117G,	4	26350993	T	C
nonsynonymous SNV	Glyma.04G144400.Wm82.a2.v1:Glyma.04G144400.1.Wm82.a2.v1:exon2:c.C239T:p.A80V,	4	26351103	G	A
nonsynonymous SNV	Glyma.04G144400.Wm82.a2.v1:Glyma.04G144400.1.Wm82.a2.v1:exon2:c.C217T:p.P73S,	4	26351125	G	A
nonsynonymous SNV	Glyma.04G144400.Wm82.a2.v1:Glyma.04G144400.1.Wm82.a2.v1:exon1:c.T35C:p.L12S,	4	26352274	A	G
nonsynonymous SNV	Glyma.04G144400.Wm82.a2.v1:Glyma.04G144400.1.Wm82.a2.v1:exon1:c.A28G:p.K10E,	4	26352281	T	C	YES
nonsynonymous SNV	Glyma.04G144600.Wm82.a2.v1:Glyma.04G144600.3.Wm82.a2.v1:exon11:c.G1311A:p.M437I,Glyma.04G144600.Wm82.a2.v1:Glyma.04G144600.1.Wm82.a2.v1:exon13:c.G2079A:p.M693I,Glyma.04G144600.Wm82.a2.v1:Glyma.04G144600.2.Wm82.a2.v1:exon13:c.G1614A:p.M538I,	4	26366055	C	T
nonsynonymous SNV	Glyma.04G145000.Wm82.a2.v1:Glyma.04G145000.1.Wm82.a2.v1:exon2:c.G124C:p.V42L,	4	26540843	G	C
nonsynonymous SNV	Glyma.04G145000.Wm82.a2.v1:Glyma.04G145000.1.Wm82.a2.v1:exon3:c.C278A:p.A93D,	4	26541676	C	A
nonsynonymous SNV	Glyma.04G145200.Wm82.a2.v1:Glyma.04G145200.1.Wm82.a2.v1:exon6:c.T1687C:p.W563R,Glyma.04G145200.Wm82.a2.v1:Glyma.04G145200.2.Wm82.a2.v1:exon6:c.T1336C:p.W446R,	4	26616238	A	G	YES
nonsynonymous SNV	Glyma.04G145300.Wm82.a2.v1:Glyma.04G145300.1.Wm82.a2.v1:exon2:c.C134T:p.T45I,	4	26679403	C	T	YES
nonsynonymous SNV	Glyma.04G145500.Wm82.a2.v1:Glyma.04G145500.1.Wm82.a2.v1:exon1:c.T278C:p.V93A,	4	26747531	T	C	YES
nonsynonymous SNV	Glyma.04G145800.Wm82.a2.v1:Glyma.04G145800.1.Wm82.a2.v1:exon5:c.G587A:p.G196D,	4	27038785	G	A
nonsynonymous SNV	Glyma.04G145900.Wm82.a2.v1:Glyma.04G145900.1.Wm82.a2.v1:exon2:c.T84G:p.I28M,	4	27098157	T	G
nonsynonymous SNV	Glyma.04G145900.Wm82.a2.v1:Glyma.04G145900.1.Wm82.a2.v1:exon2:c.A156T:p.K52N,	4	27098229	A	T
nonsynonymous SNV	Glyma.04G145900.Wm82.a2.v1:Glyma.04G145900.1.Wm82.a2.v1:exon2:c.A197T:p.Q66L,	4	27098270	A	T
nonsynonymous SNV	Glyma.04G145900.Wm82.a2.v1:Glyma.04G145900.1.Wm82.a2.v1:exon2:c.C200G:p.P67R,	4	27098273	C	G
nonsynonymous SNV	Glyma.04G145900.Wm82.a2.v1:Glyma.04G145900.1.Wm82.a2.v1:exon2:c.G206A:p.R69Q,	4	27098279	G	A
nonsynonymous SNV	Glyma.04G145900.Wm82.a2.v1:Glyma.04G145900.1.Wm82.a2.v1:exon2:c.G233T:p.R78I,	4	27098306	G	T
nonsynonymous SNV	Glyma.04G145900.Wm82.a2.v1:Glyma.04G145900.1.Wm82.a2.v1:exon2:c.A234C:p.R78S,	4	27098307	A	C
nonsynonymous SNV	Glyma.04G145900.Wm82.a2.v1:Glyma.04G145900.1.Wm82.a2.v1:exon2:c.A240C:p.R80S,	4	27098313	A	C
nonsynonymous SNV	Glyma.04G145900.Wm82.a2.v1:Glyma.04G145900.1.Wm82.a2.v1:exon2:c.A343G:p.I115V,	4	27098416	A	G
nonsynonymous SNV	Glyma.04G146000.Wm82.a2.v1:Glyma.04G146000.2.Wm82.a2.v1:exon7:c.C752T:p.A251V,Glyma.04G146000.Wm82.a2.v1:Glyma.04G146000.1.Wm82.a2.v1:exon7:c.C797T:p.A266V,	4	27347199	G	A
nonsynonymous SNV	Glyma.04G146100.Wm82.a2.v1:Glyma.04G146100.1.Wm82.a2.v1:exon3:c.T163A:p.S55T,	4	27373926	T	A
nonsynonymous SNV	Glyma.04G146100.Wm82.a2.v1:Glyma.04G146100.1.Wm82.a2.v1:exon3:c.C194A:p.S65Y,	4	27373957	C	A
nonsynonymous SNV	Glyma.04G146800.Wm82.a2.v1:Glyma.04G146800.1.Wm82.a2.v1:exon9:c.G1124T:p.W375L,	4	28610140	G	T
nonsynonymous SNV	Glyma.04G146800.Wm82.a2.v1:Glyma.04G146800.1.Wm82.a2.v1:exon9:c.A1127G:p.E376G,	4	28610143	A	G
nonsynonymous SNV	Glyma.04G146900.Wm82.a2.v1:Glyma.04G146900.3.Wm82.a2.v1:exon5:c.C1294G:p.P432A,Glyma.04G146900.Wm82.a2.v1:Glyma.04G146900.1.Wm82.a2.v1:exon8:c.C2050G:p.P684A,Glyma.04G146900.Wm82.a2.v1:Glyma.04G146900.2.Wm82.a2.v1:exon7:c.C1699G:p.P567A,	4	28689477	C	G
nonsynonymous SNV	Glyma.04G147300.Wm82.a2.v1:Glyma.04G147300.1.Wm82.a2.v1:exon3:c.T391G:p.L131V,	4	29507660	A	C
nonsynonymous SNV	Glyma.04G147300.Wm82.a2.v1:Glyma.04G147300.1.Wm82.a2.v1:exon3:c.A387C:p.Q129H,	4	29507664	T	G
nonsynonymous SNV	Glyma.04G147300.Wm82.a2.v1:Glyma.04G147300.1.Wm82.a2.v1:exon2:c.C117A:p.H39Q,	4	29508334	G	T
stopgain SNV	Glyma.04G148100.Wm82.a2.v1:Glyma.04G148100.1.Wm82.a2.v1:exon4:c.T1235A:p.L412X,	4	30263075	A	T
nonsynonymous SNV	Glyma.04G148200.Wm82.a2.v1:Glyma.04G148200.1.Wm82.a2.v1:exon2:c.C940G:p.R314G,	4	30303179	G	C
stopgain SNV	Glyma.04G148600.Wm82.a2.v1:Glyma.04G148600.1.Wm82.a2.v1:exon2:c.T252G:p.Y84X,	4	30841081	A	C
nonsynonymous SNV	Glyma.04G148700.Wm82.a2.v1:Glyma.04G148700.1.Wm82.a2.v1:exon1:c.A139C:p.I47L,	4	31127771	A	C
nonsynonymous SNV	Glyma.04G148900.Wm82.a2.v1:Glyma.04G148900.1.Wm82.a2.v1:exon4:c.T683C:p.L228P,	4	31176441	T	C
nonsynonymous SNV	Glyma.04G149200.Wm82.a2.v1:Glyma.04G149200.1.Wm82.a2.v1:exon1:c.G7A:p.G3R,	4	31840336	G	A
nonsynonymous SNV	Glyma.04G149500.Wm82.a2.v1:Glyma.04G149500.1.Wm82.a2.v1:exon1:c.T11C:p.L4P,	4	31885747	A	G
nonsynonymous SNV	Glyma.04G150000.Wm82.a2.v1:Glyma.04G150000.1.Wm82.a2.v1:exon4:c.T830C:p.V277A,	4	32625496	T	C
nonsynonymous SNV	Glyma.04G150100.Wm82.a2.v1:Glyma.04G150100.1.Wm82.a2.v1:exon4:c.G499A:p.E167K,	4	32635054	C	T
nonsynonymous SNV	Glyma.04G150600.Wm82.a2.v1:Glyma.04G150600.1.Wm82.a2.v1:exon2:c.T143A:p.F48Y,	4	32920024	T	A
nonsynonymous SNV	Glyma.04G150600.Wm82.a2.v1:Glyma.04G150600.1.Wm82.a2.v1:exon3:c.G308A:p.R103K,	4	32920239	G	A
nonsynonymous SNV	Glyma.04G150600.Wm82.a2.v1:Glyma.04G150600.1.Wm82.a2.v1:exon3:c.G460A:p.G154S,	4	32920391	G	A
nonsynonymous SNV	Glyma.04G151000.Wm82.a2.v1:Glyma.04G151000.1.Wm82.a2.v1:exon4:c.G1317T:p.K439N,	4	33375233	C	A
nonsynonymous SNV	Glyma.04G151000.Wm82.a2.v1:Glyma.04G151000.1.Wm82.a2.v1:exon2:c.G791A:p.R264Q,	4	33376468	C	T
nonsynonymous SNV	Glyma.04G151000.Wm82.a2.v1:Glyma.04G151000.1.Wm82.a2.v1:exon2:c.T713A:p.I238N,	4	33376546	A	T
nonsynonymous SNV	Glyma.04G151000.Wm82.a2.v1:Glyma.04G151000.1.Wm82.a2.v1:exon2:c.G484A:p.A162T,	4	33376775	C	T
nonsynonymous SNV	Glyma.04G151000.Wm82.a2.v1:Glyma.04G151000.1.Wm82.a2.v1:exon2:c.G260T:p.R87L,	4	33376999	C	A	YES
nonsynonymous SNV	Glyma.04G151400.Wm82.a2.v1:Glyma.04G151400.1.Wm82.a2.v1:exon3:c.A485G:p.K162R,	4	33672827	A	G	YES
nonsynonymous SNV	Glyma.04G151400.Wm82.a2.v1:Glyma.04G151400.1.Wm82.a2.v1:exon3:c.T543G:p.H181Q,	4	33672885	T	G
nonsynonymous SNV	Glyma.04G152200.Wm82.a2.v1:Glyma.04G152200.4.Wm82.a2.v1:exon1:c.A520C:p.K174Q,Glyma.04G152200.Wm82.a2.v1:Glyma.04G152200.5.Wm82.a2.v1:exon1:c.A520C:p.K174Q,Glyma.04G152200.Wm82.a2.v1:Glyma.04G152200.3.Wm82.a2.v1:exon1:c.A520C:p.K174Q,Glyma.04G152200.Wm82.a2.v1:Glyma.04G152200.1.Wm82.a2.v1:exon1:c.A520C:p.K174Q,Glyma.04G152200.Wm82.a2.v1:Glyma.04G152200.6.Wm82.a2.v1:exon1:c.A520C:p.K174Q,Glyma.04G…	4	34001578	T	G
nonsynonymous SNV	Glyma.04G152300.Wm82.a2.v1:Glyma.04G152300.1.Wm82.a2.v1:exon3:c.G176A:p.G59D,	4	34015749	G	A
nonsynonymous SNV	Glyma.04G152600.Wm82.a2.v1:Glyma.04G152600.1.Wm82.a2.v1:exon5:c.G880T:p.G294W,	4	34305146	C	A
nonsynonymous SNV	Glyma.04G152600.Wm82.a2.v1:Glyma.04G152600.1.Wm82.a2.v1:exon5:c.G686T:p.G229V,	4	34305340	C	A
nonsynonymous SNV	Glyma.04G152600.Wm82.a2.v1:Glyma.04G152600.1.Wm82.a2.v1:exon4:c.A502T:p.I168L,	4	34305572	T	A	YES
nonsynonymous SNV	Glyma.04G152800.Wm82.a2.v1:Glyma.04G152800.1.Wm82.a2.v1:exon1:c.G355A:p.E119K,	4	34613160	G	A	YES
nonsynonymous SNV	Glyma.04G153200.Wm82.a2.v1:Glyma.04G153200.1.Wm82.a2.v1:exon11:c.A823G:p.T275A,	4	34831476	A	G
nonsynonymous SNV	Glyma.04G153800.Wm82.a2.v1:Glyma.04G153800.1.Wm82.a2.v1:exon4:c.A121G:p.T41A,	4	35239285	T	C	YES
nonsynonymous SNV	Glyma.04G154100.Wm82.a2.v1:Glyma.04G154100.1.Wm82.a2.v1:exon6:c.A676C:p.I226L,	4	35273747	A	C
nonsynonymous SNV	Glyma.04G154100.Wm82.a2.v1:Glyma.04G154100.1.Wm82.a2.v1:exon6:c.T677A:p.I226N,	4	35273748	T	A
nonsynonymous SNV	Glyma.04G154700.Wm82.a2.v1:Glyma.04G154700.1.Wm82.a2.v1:exon2:c.G488A:p.R163H,	4	35932514	C	T
nonsynonymous SNV	Glyma.04G154800.Wm82.a2.v1:Glyma.04G154800.1.Wm82.a2.v1:exon1:c.T89G:p.I30S,	4	35935646	T	G
nonsynonymous SNV	Glyma.04G154900.Wm82.a2.v1:Glyma.04G154900.1.Wm82.a2.v1:exon7:c.C803T:p.A268V,	4	35946975	G	A
nonsynonymous SNV	Glyma.04G156000.Wm82.a2.v1:Glyma.04G156000.6.Wm82.a2.v1:exon1:c.G43A:p.E15K,Glyma.04G156000.Wm82.a2.v1:Glyma.04G156000.1.Wm82.a2.v1:exon1:c.G43A:p.E15K,	4	36520262	C	T	YES
nonsynonymous SNV	Glyma.04G156200.Wm82.a2.v1:Glyma.04G156200.1.Wm82.a2.v1:exon24:c.T5381C:p.L1794P,	4	36554187	A	G	YES
nonsynonymous SNV	Glyma.04G156200.Wm82.a2.v1:Glyma.04G156200.1.Wm82.a2.v1:exon24:c.C3665A:p.A1222E,	4	36555903	G	T
nonsynonymous SNV	Glyma.04G156200.Wm82.a2.v1:Glyma.04G156200.1.Wm82.a2.v1:exon15:c.T2341G:p.L781V,	4	36565036	A	C
nonsynonymous SNV	Glyma.04G156400.Wm82.a2.v1:Glyma.04G156400.1.Wm82.a2.v1:exon1:c.A244G:p.K82E,	4	36758368	A	G
nonsynonymous SNV	Glyma.04G156500.Wm82.a2.v1:Glyma.04G156500.1.Wm82.a2.v1:exon4:c.G448A:p.A150T,	4	36767488	C	T
stopgain SNV	Glyma.04G156600.Wm82.a2.v1:Glyma.04G156600.1.Wm82.a2.v1:exon1:c.T351A:p.C117X,	4	36980860	T	A
nonsynonymous SNV	Glyma.04G156600.Wm82.a2.v1:Glyma.04G156600.1.Wm82.a2.v1:exon2:c.G592C:p.A198P,	4	36981192	G	C
exonic indel	Glyma.04G156700.Wm82.a2.v1	4	36985513	GC	G
nonsynonymous SNV	Glyma.04G156800.Wm82.a2.v1:Glyma.04G156800.1.Wm82.a2.v1:exon1:c.A150T:p.K50N,	4	36995000	T	A
nonsynonymous SNV	Glyma.04G156900.Wm82.a2.v1:Glyma.04G156900.1.Wm82.a2.v1:exon4:c.A610G:p.R204G,	4	37045792	A	G
nonsynonymous SNV	Glyma.04G156900.Wm82.a2.v1:Glyma.04G156900.1.Wm82.a2.v1:exon5:c.G755A:p.R252H,	4	37046501	G	A
nonsynonymous SNV	Glyma.04G157000.Wm82.a2.v1:Glyma.04G157000.2.Wm82.a2.v1:exon2:c.T50C:p.L17S,Glyma.04G157000.Wm82.a2.v1:Glyma.04G157000.1.Wm82.a2.v1:exon3:c.T194C:p.L65S,	4	37049541	A	G
nonsynonymous SNV	Glyma.04G157000.Wm82.a2.v1:Glyma.04G157000.1.Wm82.a2.v1:exon2:c.T85C:p.F29L,	4	37049731	A	G
nonsynonymous SNV	Glyma.04G157100.Wm82.a2.v1:Glyma.04G157100.1.Wm82.a2.v1:exon3:c.T1273C:p.S425P,	4	37067746	A	G
nonsynonymous SNV	Glyma.04G157100.Wm82.a2.v1:Glyma.04G157100.1.Wm82.a2.v1:exon2:c.A1054C:p.N352H,	4	37068001	T	G
nonsynonymous SNV	Glyma.04G157200.Wm82.a2.v1:Glyma.04G157200.2.Wm82.a2.v1:exon5:c.T1095G:p.F365L,Glyma.04G157200.Wm82.a2.v1:Glyma.04G157200.1.Wm82.a2.v1:exon6:c.T1308G:p.F436L,	4	37105485	T	G
stopgain SNV	Glyma.04G157300.Wm82.a2.v1:Glyma.04G157300.2.Wm82.a2.v1:exon4:c.G406T:p.E136X,Glyma.04G157300.Wm82.a2.v1:Glyma.04G157300.1.Wm82.a2.v1:exon4:c.G514T:p.E172X,	4	37119771	C	A
nonsynonymous SNV	Glyma.04G157300.Wm82.a2.v1:Glyma.04G157300.2.Wm82.a2.v1:exon4:c.C347T:p.A116V,Glyma.04G157300.Wm82.a2.v1:Glyma.04G157300.1.Wm82.a2.v1:exon4:c.C455T:p.A152V,	4	37119830	G	A
nonsynonymous SNV	Glyma.04G157300.Wm82.a2.v1:Glyma.04G157300.2.Wm82.a2.v1:exon3:c.G187A:p.A63T,Glyma.04G157300.Wm82.a2.v1:Glyma.04G157300.1.Wm82.a2.v1:exon3:c.G295A:p.A99T,	4	37120651	C	T	YES
nonsynonymous SNV	Glyma.04G157300.Wm82.a2.v1:Glyma.04G157300.2.Wm82.a2.v1:exon3:c.G152A:p.G51D,Glyma.04G157300.Wm82.a2.v1:Glyma.04G157300.1.Wm82.a2.v1:exon3:c.G260A:p.G87D,	4	37120686	C	T
nonsynonymous SNV	Glyma.04G157700.Wm82.a2.v1:Glyma.04G157700.1.Wm82.a2.v1:exon2:c.A274G:p.T92A,	4	38269932	T	C
nonsynonymous SNV	Glyma.04G157700.Wm82.a2.v1:Glyma.04G157700.1.Wm82.a2.v1:exon2:c.G184A:p.A62T,	4	38270022	C	T
nonsynonymous SNV	Glyma.04G158000.Wm82.a2.v1:Glyma.04G158000.1.Wm82.a2.v1:exon7:c.C1111G:p.P371A,	4	38418146	C	G
nonsynonymous SNV	Glyma.04G158000.Wm82.a2.v1:Glyma.04G158000.1.Wm82.a2.v1:exon8:c.T1208C:p.F403S,	4	38418345	T	C
nonsynonymous SNV	Glyma.04G158000.Wm82.a2.v1:Glyma.04G158000.1.Wm82.a2.v1:exon8:c.C1262T:p.S421F,	4	38418399	C	T
nonsynonymous SNV	Glyma.04G158000.Wm82.a2.v1:Glyma.04G158000.1.Wm82.a2.v1:exon8:c.A1604G:p.Y535C,	4	38418741	A	G
nonsynonymous SNV	Glyma.04G158100.Wm82.a2.v1:Glyma.04G158100.1.Wm82.a2.v1:exon7:c.A1128G:p.I376M,Glyma.04G158100.Wm82.a2.v1:Glyma.04G158100.2.Wm82.a2.v1:exon7:c.A1128G:p.I376M,	4	38530154	A	G
nonsynonymous SNV	Glyma.04G158100.Wm82.a2.v1:Glyma.04G158100.1.Wm82.a2.v1:exon7:c.C1246T:p.R416C,Glyma.04G158100.Wm82.a2.v1:Glyma.04G158100.2.Wm82.a2.v1:exon7:c.C1246T:p.R416C,	4	38530272	C	T
nonsynonymous SNV	Glyma.04G158200.Wm82.a2.v1:Glyma.04G158200.1.Wm82.a2.v1:exon1:c.A599G:p.Q200R,	4	38555548	A	G	YES
nonsynonymous SNV	Glyma.04G158400.Wm82.a2.v1:Glyma.04G158400.1.Wm82.a2.v1:exon6:c.G1862A:p.S621N,	4	38562887	C	T
nonsynonymous SNV	Glyma.04G158400.Wm82.a2.v1:Glyma.04G158400.1.Wm82.a2.v1:exon2:c.G1195A:p.G399S,	4	38569133	C	T
nonsynonymous SNV	Glyma.04G158700.Wm82.a2.v1:Glyma.04G158700.1.Wm82.a2.v1:exon2:c.A520C:p.N174H,	4	38984499	T	G
nonsynonymous SNV	Glyma.04G158700.Wm82.a2.v1:Glyma.04G158700.1.Wm82.a2.v1:exon2:c.A166T:p.S56C,	4	38984853	T	A
nonsynonymous SNV	Glyma.04G159300.Wm82.a2.v1:Glyma.04G159300.1.Wm82.a2.v1:exon1:c.A113T:p.H38L,	4	39294836	T	A	YES
nonsynonymous SNV	Glyma.04G159400.Wm82.a2.v1:Glyma.04G159400.1.Wm82.a2.v1:exon5:c.C653T:p.S218L,	4	39321043	C	T
nonsynonymous SNV	Glyma.04G159400.Wm82.a2.v1:Glyma.04G159400.1.Wm82.a2.v1:exon6:c.C740G:p.T247R,	4	39321842	C	G
nonsynonymous SNV	Glyma.04G159500.Wm82.a2.v1:Glyma.04G159500.1.Wm82.a2.v1:exon2:c.C73G:p.L25V,	4	39451357	C	G
nonsynonymous SNV	Glyma.04G159500.Wm82.a2.v1:Glyma.04G159500.1.Wm82.a2.v1:exon6:c.G458A:p.S153N,	4	39453754	G	A
nonsynonymous SNV	Glyma.04G159500.Wm82.a2.v1:Glyma.04G159500.1.Wm82.a2.v1:exon6:c.T461C:p.I154T,	4	39453757	T	C	YES
nonsynonymous SNV	Glyma.04G159600.Wm82.a2.v1:Glyma.04G159600.2.Wm82.a2.v1:exon3:c.G1188C:p.R396S,Glyma.04G159600.Wm82.a2.v1:Glyma.04G159600.1.Wm82.a2.v1:exon3:c.G1188C:p.R396S,	4	39582165	G	C
nonsynonymous SNV	Glyma.04G159800.Wm82.a2.v1:Glyma.04G159800.1.Wm82.a2.v1:exon3:c.C369G:p.C123W,	4	39603189	C	G
nonsynonymous SNV	Glyma.04G159800.Wm82.a2.v1:Glyma.04G159800.1.Wm82.a2.v1:exon9:c.A2116T:p.T706S,	4	39605820	A	T
stopgain SNV	Glyma.04G159900.Wm82.a2.v1:Glyma.04G159900.1.Wm82.a2.v1:exon1:c.C730T:p.Q244X,	4	39633998	G	A
nonsynonymous SNV	Glyma.04G159900.Wm82.a2.v1:Glyma.04G159900.1.Wm82.a2.v1:exon1:c.T614C:p.V205A,	4	39634114	A	G
nonsynonymous SNV	Glyma.04G159900.Wm82.a2.v1:Glyma.04G159900.1.Wm82.a2.v1:exon1:c.T609G:p.F203L,	4	39634119	A	C	YES
nonsynonymous SNV	Glyma.04G160000.Wm82.a2.v1:Glyma.04G160000.1.Wm82.a2.v1:exon1:c.A34G:p.S12G,	4	39655962	A	G
nonsynonymous SNV	Glyma.04G160000.Wm82.a2.v1:Glyma.04G160000.1.Wm82.a2.v1:exon6:c.A1219T:p.R407W,	4	39657943	A	T
nonsynonymous SNV	Glyma.04G160600.Wm82.a2.v1:Glyma.04G160600.1.Wm82.a2.v1:exon2:c.T460G:p.Y154D,	4	39809990	T	G	YES
nonsynonymous SNV	Glyma.04G160600.Wm82.a2.v1:Glyma.04G160600.1.Wm82.a2.v1:exon2:c.T500C:p.V167A,	4	39810030	T	C
nonsynonymous SNV	Glyma.04G160600.Wm82.a2.v1:Glyma.04G160600.1.Wm82.a2.v1:exon2:c.A658G:p.N220D,	4	39810188	A	G
nonsynonymous SNV	Glyma.04G160600.Wm82.a2.v1:Glyma.04G160600.1.Wm82.a2.v1:exon2:c.G749A:p.R250K,	4	39810279	G	A
nonsynonymous SNV	Glyma.04G160600.Wm82.a2.v1:Glyma.04G160600.1.Wm82.a2.v1:exon3:c.A1076G:p.Y359C,	4	39810749	A	G	YES
nonsynonymous SNV	Glyma.04G160600.Wm82.a2.v1:Glyma.04G160600.1.Wm82.a2.v1:exon7:c.A2404G:p.K802E,	4	39812447	A	G
nonsynonymous SNV	Glyma.04G160600.Wm82.a2.v1:Glyma.04G160600.1.Wm82.a2.v1:exon11:c.A3446C:p.H1149P,	4	39813850	A	C
nonsynonymous SNV	Glyma.04G160600.Wm82.a2.v1:Glyma.04G160600.1.Wm82.a2.v1:exon11:c.G3586A:p.G1196R,	4	39813990	G	A
nonsynonymous SNV	Glyma.04G160600.Wm82.a2.v1:Glyma.04G160600.1.Wm82.a2.v1:exon11:c.G3635A:p.R1212K,	4	39814039	G	A
nonsynonymous SNV	Glyma.04G160700.Wm82.a2.v1:Glyma.04G160700.1.Wm82.a2.v1:exon1:c.G29A:p.G10E,Glyma.04G160700.Wm82.a2.v1:Glyma.04G160700.2.Wm82.a2.v1:exon2:c.G29A:p.G10E,Glyma.04G160700.Wm82.a2.v1:Glyma.04G160700.3.Wm82.a2.v1:exon2:c.G29A:p.G10E,Glyma.04G160700.Wm82.a2.v1:Glyma.04G160700.4.Wm82.a2.v1:exon2:c.G29A:p.G10E,	4	39819260	G	A
nonsynonymous SNV	Glyma.04G160700.Wm82.a2.v1:Glyma.04G160700.1.Wm82.a2.v1:exon2:c.A277G:p.K93E,Glyma.04G160700.Wm82.a2.v1:Glyma.04G160700.2.Wm82.a2.v1:exon3:c.A277G:p.K93E,Glyma.04G160700.Wm82.a2.v1:Glyma.04G160700.4.Wm82.a2.v1:exon3:c.A277G:p.K93E,	4	39820210	A	G
nonsynonymous SNV	Glyma.04G160700.Wm82.a2.v1:Glyma.04G160700.1.Wm82.a2.v1:exon8:c.A1130G:p.Y377C,Glyma.04G160700.Wm82.a2.v1:Glyma.04G160700.2.Wm82.a2.v1:exon9:c.A1130G:p.Y377C,Glyma.04G160700.Wm82.a2.v1:Glyma.04G160700.6.Wm82.a2.v1:exon6:c.A359G:p.Y120C,Glyma.04G160700.Wm82.a2.v1:Glyma.04G160700.3.Wm82.a2.v1:exon8:c.A980G:p.Y327C,Glyma.04G160700.Wm82.a2.v1:Glyma.04G160700.4.Wm82.a2.v1:exon9:c.A1130G:p.Y377C,Glyma.…	4	39822521	A	G
nonsynonymous SNV	Glyma.04G160700.Wm82.a2.v1:Glyma.04G160700.1.Wm82.a2.v1:exon9:c.A1393G:p.R465G,Glyma.04G160700.Wm82.a2.v1:Glyma.04G160700.2.Wm82.a2.v1:exon10:c.A1393G:p.R465G,Glyma.04G160700.Wm82.a2.v1:Glyma.04G160700.6.Wm82.a2.v1:exon7:c.A622G:p.R208G,Glyma.04G160700.Wm82.a2.v1:Glyma.04G160700.3.Wm82.a2.v1:exon9:c.A1243G:p.R415G,Glyma.04G160700.Wm82.a2.v1:Glyma.04G160700.4.Wm82.a2.v1:exon10:c.A1393G:p.R465G,Gly…	4	39822877	A	G	YES
nonsynonymous SNV	Glyma.04G160800.Wm82.a2.v1:Glyma.04G160800.2.Wm82.a2.v1:exon5:c.A1601G:p.H534R,Glyma.04G160800.Wm82.a2.v1:Glyma.04G160800.1.Wm82.a2.v1:exon4:c.A1925G:p.H642R,	4	39850089	A	G
nonsynonymous SNV	Glyma.04G160900.Wm82.a2.v1:Glyma.04G160900.1.Wm82.a2.v1:exon2:c.G694A:p.E232K,Glyma.04G160900.Wm82.a2.v1:Glyma.04G160900.2.Wm82.a2.v1:exon1:c.G196A:p.E66K,Glyma.04G160900.Wm82.a2.v1:Glyma.04G160900.3.Wm82.a2.v1:exon1:c.G196A:p.E66K,	4	39879167	G	A
exonic indel	Glyma.04G161100.Wm82.a2.v1	4	39922620	AT	A
nonsynonymous SNV	Glyma.04G161000.Wm82.a2.v1:Glyma.04G161000.1.Wm82.a2.v1:exon4:c.G491A:p.R164K,Glyma.04G161000.Wm82.a2.v1:Glyma.04G161000.4.Wm82.a2.v1:exon5:c.G491A:p.R164K,Glyma.04G161000.Wm82.a2.v1:Glyma.04G161000.2.Wm82.a2.v1:exon5:c.G491A:p.R164K,Glyma.04G161000.Wm82.a2.v1:Glyma.04G161000.3.Wm82.a2.v1:exon6:c.G491A:p.R164K,	4	39924884	G	A
nonsynonymous SNV	Glyma.04G161000.Wm82.a2.v1:Glyma.04G161000.1.Wm82.a2.v1:exon4:c.A1537T:p.N513Y,Glyma.04G161000.Wm82.a2.v1:Glyma.04G161000.4.Wm82.a2.v1:exon5:c.A1537T:p.N513Y,Glyma.04G161000.Wm82.a2.v1:Glyma.04G161000.2.Wm82.a2.v1:exon5:c.A1537T:p.N513Y,Glyma.04G161000.Wm82.a2.v1:Glyma.04G161000.3.Wm82.a2.v1:exon6:c.A1537T:p.N513Y,	4	39925930	A	T
nonsynonymous SNV	Glyma.04G161000.Wm82.a2.v1:Glyma.04G161000.1.Wm82.a2.v1:exon4:c.T1903C:p.S635P,Glyma.04G161000.Wm82.a2.v1:Glyma.04G161000.4.Wm82.a2.v1:exon5:c.T1903C:p.S635P,Glyma.04G161000.Wm82.a2.v1:Glyma.04G161000.2.Wm82.a2.v1:exon5:c.T1903C:p.S635P,Glyma.04G161000.Wm82.a2.v1:Glyma.04G161000.3.Wm82.a2.v1:exon6:c.T1903C:p.S635P,	4	39926296	T	C
stopgain SNV	Glyma.04G161300.Wm82.a2.v1:Glyma.04G161300.3.Wm82.a2.v1:exon1:c.C163T:p.Q55X,Glyma.04G161300.Wm82.a2.v1:Glyma.04G161300.1.Wm82.a2.v1:exon2:c.C187T:p.Q63X,Glyma.04G161300.Wm82.a2.v1:Glyma.04G161300.2.Wm82.a2.v1:exon2:c.C163T:p.Q55X,	4	39979540	C	T
nonsynonymous SNV	Glyma.04G161500.Wm82.a2.v1:Glyma.04G161500.1.Wm82.a2.v1:exon1:c.C46A:p.L16M,	4	40052187	C	A
nonsynonymous SNV	Glyma.04G161500.Wm82.a2.v1:Glyma.04G161500.1.Wm82.a2.v1:exon2:c.A322C:p.K108Q,	4	40052578	A	C	YES
nonsynonymous SNV	Glyma.04G161500.Wm82.a2.v1:Glyma.04G161500.1.Wm82.a2.v1:exon7:c.G1273A:p.E425K,	4	40056551	G	A	YES
nonsynonymous SNV	Glyma.04G161500.Wm82.a2.v1:Glyma.04G161500.1.Wm82.a2.v1:exon9:c.C1600G:p.L534V,	4	40059051	C	G	YES
nonsynonymous SNV	Glyma.04G161500.Wm82.a2.v1:Glyma.04G161500.1.Wm82.a2.v1:exon9:c.C1861A:p.L621M,	4	40059312	C	A
nonsynonymous SNV	Glyma.04G161500.Wm82.a2.v1:Glyma.04G161500.1.Wm82.a2.v1:exon11:c.T2333C:p.L778P,	4	40059852	T	C
nonsynonymous SNV	Glyma.04G161500.Wm82.a2.v1:Glyma.04G161500.1.Wm82.a2.v1:exon11:c.A2377T:p.T793S,	4	40059896	A	T
nonsynonymous SNV	Glyma.04G161500.Wm82.a2.v1:Glyma.04G161500.1.Wm82.a2.v1:exon11:c.C2426T:p.P809L,	4	40059945	C	T	YES
nonsynonymous SNV	Glyma.04G161500.Wm82.a2.v1:Glyma.04G161500.1.Wm82.a2.v1:exon11:c.G2871A:p.M957I,	4	40060390	G	A	YES
exonic indel	Glyma.04G161700.Wm82.a2.v1	4	40104857	ATCTT	A
nonsynonymous SNV	Glyma.04G161700.Wm82.a2.v1:Glyma.04G161700.1.Wm82.a2.v1:exon3:c.A319G:p.K107E,	4	40104907	T	C	YES
nonsynonymous SNV	Glyma.04G161700.Wm82.a2.v1:Glyma.04G161700.1.Wm82.a2.v1:exon1:c.A113G:p.N38S,	4	40105273	T	C
nonsynonymous SNV	Glyma.04G161700.Wm82.a2.v1:Glyma.04G161700.1.Wm82.a2.v1:exon1:c.G58T:p.D20Y,	4	40105328	C	A
nonsynonymous SNV	Glyma.04G161700.Wm82.a2.v1:Glyma.04G161700.1.Wm82.a2.v1:exon1:c.T17C:p.I6T,	4	40105369	A	G
nonsynonymous SNV	Glyma.04G161800.Wm82.a2.v1:Glyma.04G161800.1.Wm82.a2.v1:exon2:c.C263T:p.S88L,	4	40109596	C	T
nonsynonymous SNV	Glyma.04G161800.Wm82.a2.v1:Glyma.04G161800.1.Wm82.a2.v1:exon2:c.C288G:p.D96E,	4	40109621	C	G
nonsynonymous SNV	Glyma.04G161800.Wm82.a2.v1:Glyma.04G161800.1.Wm82.a2.v1:exon2:c.T289C:p.F97L,	4	40109622	T	C
nonsynonymous SNV	Glyma.04G161900.Wm82.a2.v1:Glyma.04G161900.1.Wm82.a2.v1:exon3:c.G506A:p.G169D,	4	40147912	C	T
nonsynonymous SNV	Glyma.04G161900.Wm82.a2.v1:Glyma.04G161900.1.Wm82.a2.v1:exon1:c.C79A:p.L27I,	4	40148507	G	T
nonsynonymous SNV	Glyma.04G162100.Wm82.a2.v1:Glyma.04G162100.2.Wm82.a2.v1:exon3:c.A47G:p.D16G,Glyma.04G162100.Wm82.a2.v1:Glyma.04G162100.3.Wm82.a2.v1:exon3:c.A47G:p.D16G,Glyma.04G162100.Wm82.a2.v1:Glyma.04G162100.4.Wm82.a2.v1:exon3:c.A47G:p.D16G,Glyma.04G162100.Wm82.a2.v1:Glyma.04G162100.1.Wm82.a2.v1:exon2:c.A47G:p.D16G,	4	40206524	A	G
nonsynonymous SNV	Glyma.04G162200.Wm82.a2.v1:Glyma.04G162200.2.Wm82.a2.v1:exon3:c.C2012T:p.A671V,Glyma.04G162200.Wm82.a2.v1:Glyma.04G162200.1.Wm82.a2.v1:exon3:c.C2012T:p.A671V,	4	40213368	G	A
nonsynonymous SNV	Glyma.04G162200.Wm82.a2.v1:Glyma.04G162200.2.Wm82.a2.v1:exon2:c.A1886G:p.D629G,Glyma.04G162200.Wm82.a2.v1:Glyma.04G162200.1.Wm82.a2.v1:exon2:c.A1886G:p.D629G,	4	40214575	T	C
nonsynonymous SNV	Glyma.04G162200.Wm82.a2.v1:Glyma.04G162200.2.Wm82.a2.v1:exon2:c.T1488G:p.D496E,Glyma.04G162200.Wm82.a2.v1:Glyma.04G162200.1.Wm82.a2.v1:exon2:c.T1488G:p.D496E,	4	40214973	A	C
nonsynonymous SNV	Glyma.04G162200.Wm82.a2.v1:Glyma.04G162200.2.Wm82.a2.v1:exon2:c.C1029A:p.F343L,Glyma.04G162200.Wm82.a2.v1:Glyma.04G162200.1.Wm82.a2.v1:exon2:c.C1029A:p.F343L,	4	40215432	G	T
nonsynonymous SNV	Glyma.04G162200.Wm82.a2.v1:Glyma.04G162200.2.Wm82.a2.v1:exon2:c.G278A:p.G93D,Glyma.04G162200.Wm82.a2.v1:Glyma.04G162200.1.Wm82.a2.v1:exon2:c.G278A:p.G93D,	4	40216183	C	T
nonsynonymous SNV	Glyma.04G162200.Wm82.a2.v1:Glyma.04G162200.2.Wm82.a2.v1:exon2:c.T110C:p.F37S,Glyma.04G162200.Wm82.a2.v1:Glyma.04G162200.1.Wm82.a2.v1:exon2:c.T110C:p.F37S,	4	40216351	A	G
nonsynonymous SNV	Glyma.04G162400.Wm82.a2.v1:Glyma.04G162400.1.Wm82.a2.v1:exon1:c.A98C:p.N33T,	4	40237128	A	C
nonsynonymous SNV	Glyma.04G162400.Wm82.a2.v1:Glyma.04G162400.1.Wm82.a2.v1:exon1:c.G244A:p.A82T,	4	40237274	G	A
nonsynonymous SNV	Glyma.04G162400.Wm82.a2.v1:Glyma.04G162400.1.Wm82.a2.v1:exon1:c.A1022G:p.D341G,	4	40238052	A	G
nonsynonymous SNV	Glyma.04G162500.Wm82.a2.v1:Glyma.04G162500.1.Wm82.a2.v1:exon1:c.T28C:p.S10P,	4	40265935	T	C
nonsynonymous SNV	Glyma.04G162500.Wm82.a2.v1:Glyma.04G162500.1.Wm82.a2.v1:exon1:c.T68G:p.L23R,	4	40265975	T	G
nonsynonymous SNV	Glyma.04G162500.Wm82.a2.v1:Glyma.04G162500.1.Wm82.a2.v1:exon1:c.T71C:p.I24T,	4	40265978	T	C
nonsynonymous SNV	Glyma.04G162500.Wm82.a2.v1:Glyma.04G162500.1.Wm82.a2.v1:exon1:c.T80C:p.L27P,	4	40265987	T	C
nonsynonymous SNV	Glyma.04G162500.Wm82.a2.v1:Glyma.04G162500.1.Wm82.a2.v1:exon1:c.T104C:p.V35A,	4	40266011	T	C
nonsynonymous SNV	Glyma.04G162500.Wm82.a2.v1:Glyma.04G162500.1.Wm82.a2.v1:exon1:c.C112T:p.P38S,	4	40266019	C	T
nonsynonymous SNV	Glyma.04G162500.Wm82.a2.v1:Glyma.04G162500.1.Wm82.a2.v1:exon1:c.A157G:p.T53A,	4	40266064	A	G
nonsynonymous SNV	Glyma.04G162500.Wm82.a2.v1:Glyma.04G162500.1.Wm82.a2.v1:exon1:c.G167T:p.S56I,	4	40266074	G	T
nonsynonymous SNV	Glyma.04G162500.Wm82.a2.v1:Glyma.04G162500.1.Wm82.a2.v1:exon1:c.T173C:p.V58A,	4	40266080	T	C
nonsynonymous SNV	Glyma.04G162500.Wm82.a2.v1:Glyma.04G162500.1.Wm82.a2.v1:exon1:c.A194G:p.Q65R,	4	40266101	A	G
nonsynonymous SNV	Glyma.04G162500.Wm82.a2.v1:Glyma.04G162500.1.Wm82.a2.v1:exon1:c.T197C:p.I66T,	4	40266104	T	C
nonsynonymous SNV	Glyma.04G162500.Wm82.a2.v1:Glyma.04G162500.1.Wm82.a2.v1:exon1:c.A226G:p.N76D,	4	40266133	A	G
nonsynonymous SNV	Glyma.04G162500.Wm82.a2.v1:Glyma.04G162500.1.Wm82.a2.v1:exon1:c.T250A:p.C84S,	4	40266157	T	A
nonsynonymous SNV	Glyma.04G162500.Wm82.a2.v1:Glyma.04G162500.1.Wm82.a2.v1:exon1:c.T359C:p.L120P,	4	40266266	T	C
nonsynonymous SNV	Glyma.04G162500.Wm82.a2.v1:Glyma.04G162500.1.Wm82.a2.v1:exon1:c.T362C:p.V121A,	4	40266269	T	C
nonsynonymous SNV	Glyma.04G162500.Wm82.a2.v1:Glyma.04G162500.1.Wm82.a2.v1:exon1:c.T367G:p.L123V,	4	40266274	T	G
nonsynonymous SNV	Glyma.04G162500.Wm82.a2.v1:Glyma.04G162500.1.Wm82.a2.v1:exon2:c.T392C:p.V131A,	4	40266320	T	C
nonsynonymous SNV	Glyma.04G162500.Wm82.a2.v1:Glyma.04G162500.1.Wm82.a2.v1:exon2:c.T419C:p.F140S,	4	40266347	T	C
nonsynonymous SNV	Glyma.04G162700.Wm82.a2.v1:Glyma.04G162700.4.Wm82.a2.v1:exon4:c.G570T:p.L190F,	4	40328474	C	A
nonsynonymous SNV	Glyma.04G163000.Wm82.a2.v1:Glyma.04G163000.1.Wm82.a2.v1:exon1:c.A47G:p.N16S,	4	40424099	A	G
nonsynonymous SNV	Glyma.04G163100.Wm82.a2.v1:Glyma.04G163100.4.Wm82.a2.v1:exon10:c.T1508C:p.L503S,Glyma.04G163100.Wm82.a2.v1:Glyma.04G163100.6.Wm82.a2.v1:exon9:c.T1406C:p.L469S,Glyma.04G163100.Wm82.a2.v1:Glyma.04G163100.3.Wm82.a2.v1:exon11:c.T1514C:p.L505S,Glyma.04G163100.Wm82.a2.v1:Glyma.04G163100.2.Wm82.a2.v1:exon10:c.T1358C:p.L453S,Glyma.04G163100.Wm82.a2.v1:Glyma.04G163100.1.Wm82.a2.v1:exon10:c.T1514C:p.L505S,	4	40432097	A	G
nonsynonymous SNV	Glyma.04G163100.Wm82.a2.v1:Glyma.04G163100.4.Wm82.a2.v1:exon9:c.C1315A:p.Q439K,Glyma.04G163100.Wm82.a2.v1:Glyma.04G163100.6.Wm82.a2.v1:exon8:c.C1207A:p.Q403K,Glyma.04G163100.Wm82.a2.v1:Glyma.04G163100.3.Wm82.a2.v1:exon10:c.C1315A:p.Q439K,Glyma.04G163100.Wm82.a2.v1:Glyma.04G163100.2.Wm82.a2.v1:exon9:c.C1159A:p.Q387K,Glyma.04G163100.Wm82.a2.v1:Glyma.04G163100.1.Wm82.a2.v1:exon9:c.C1315A:p.Q439K,	4	40432401	G	T
nonsynonymous SNV	Glyma.04G163100.Wm82.a2.v1:Glyma.04G163100.4.Wm82.a2.v1:exon6:c.G919T:p.G307W,Glyma.04G163100.Wm82.a2.v1:Glyma.04G163100.6.Wm82.a2.v1:exon5:c.G811T:p.G271W,Glyma.04G163100.Wm82.a2.v1:Glyma.04G163100.3.Wm82.a2.v1:exon7:c.G919T:p.G307W,Glyma.04G163100.Wm82.a2.v1:Glyma.04G163100.5.Wm82.a2.v1:exon6:c.G919T:p.G307W,Glyma.04G163100.Wm82.a2.v1:Glyma.04G163100.1.Wm82.a2.v1:exon6:c.G919T:p.G307W,	4	40434516	C	A
nonsynonymous SNV	Glyma.04G163100.Wm82.a2.v1:Glyma.04G163100.4.Wm82.a2.v1:exon6:c.G889A:p.G297S,Glyma.04G163100.Wm82.a2.v1:Glyma.04G163100.6.Wm82.a2.v1:exon5:c.G781A:p.G261S,Glyma.04G163100.Wm82.a2.v1:Glyma.04G163100.3.Wm82.a2.v1:exon7:c.G889A:p.G297S,Glyma.04G163100.Wm82.a2.v1:Glyma.04G163100.5.Wm82.a2.v1:exon6:c.G889A:p.G297S,Glyma.04G163100.Wm82.a2.v1:Glyma.04G163100.1.Wm82.a2.v1:exon6:c.G889A:p.G297S,	4	40434546	C	T
nonsynonymous SNV	Glyma.04G163100.Wm82.a2.v1:Glyma.04G163100.4.Wm82.a2.v1:exon6:c.A856G:p.S286G,Glyma.04G163100.Wm82.a2.v1:Glyma.04G163100.6.Wm82.a2.v1:exon5:c.A748G:p.S250G,Glyma.04G163100.Wm82.a2.v1:Glyma.04G163100.3.Wm82.a2.v1:exon7:c.A856G:p.S286G,Glyma.04G163100.Wm82.a2.v1:Glyma.04G163100.5.Wm82.a2.v1:exon6:c.A856G:p.S286G,Glyma.04G163100.Wm82.a2.v1:Glyma.04G163100.1.Wm82.a2.v1:exon6:c.A856G:p.S286G,	4	40434579	T	C
nonsynonymous SNV	Glyma.04G163100.Wm82.a2.v1:Glyma.04G163100.4.Wm82.a2.v1:exon6:c.C847A:p.L283I,Glyma.04G163100.Wm82.a2.v1:Glyma.04G163100.6.Wm82.a2.v1:exon5:c.C739A:p.L247I,Glyma.04G163100.Wm82.a2.v1:Glyma.04G163100.3.Wm82.a2.v1:exon7:c.C847A:p.L283I,Glyma.04G163100.Wm82.a2.v1:Glyma.04G163100.5.Wm82.a2.v1:exon6:c.C847A:p.L283I,Glyma.04G163100.Wm82.a2.v1:Glyma.04G163100.1.Wm82.a2.v1:exon6:c.C847A:p.L283I,	4	40434588	G	T
nonsynonymous SNV	Glyma.04G163100.Wm82.a2.v1:Glyma.04G163100.4.Wm82.a2.v1:exon5:c.T697A:p.L233M,Glyma.04G163100.Wm82.a2.v1:Glyma.04G163100.6.Wm82.a2.v1:exon4:c.T589A:p.L197M,Glyma.04G163100.Wm82.a2.v1:Glyma.04G163100.3.Wm82.a2.v1:exon6:c.T697A:p.L233M,Glyma.04G163100.Wm82.a2.v1:Glyma.04G163100.2.Wm82.a2.v1:exon6:c.T697A:p.L233M,Glyma.04G163100.Wm82.a2.v1:Glyma.04G163100.5.Wm82.a2.v1:exon5:c.T697A:p.L233M,Glyma.04G…	4	40434835	A	T
nonsynonymous SNV	Glyma.04G163100.Wm82.a2.v1:Glyma.04G163100.4.Wm82.a2.v1:exon4:c.G619A:p.A207T,Glyma.04G163100.Wm82.a2.v1:Glyma.04G163100.6.Wm82.a2.v1:exon3:c.G511A:p.A171T,Glyma.04G163100.Wm82.a2.v1:Glyma.04G163100.3.Wm82.a2.v1:exon5:c.G619A:p.A207T,Glyma.04G163100.Wm82.a2.v1:Glyma.04G163100.2.Wm82.a2.v1:exon5:c.G619A:p.A207T,Glyma.04G163100.Wm82.a2.v1:Glyma.04G163100.5.Wm82.a2.v1:exon4:c.G619A:p.A207T,Glyma.04G…	4	40435010	C	T
nonsynonymous SNV	Glyma.04G163100.Wm82.a2.v1:Glyma.04G163100.4.Wm82.a2.v1:exon3:c.T436C:p.S146P,Glyma.04G163100.Wm82.a2.v1:Glyma.04G163100.6.Wm82.a2.v1:exon2:c.T328C:p.S110P,Glyma.04G163100.Wm82.a2.v1:Glyma.04G163100.3.Wm82.a2.v1:exon4:c.T436C:p.S146P,Glyma.04G163100.Wm82.a2.v1:Glyma.04G163100.2.Wm82.a2.v1:exon4:c.T436C:p.S146P,Glyma.04G163100.Wm82.a2.v1:Glyma.04G163100.5.Wm82.a2.v1:exon3:c.T436C:p.S146P,Glyma.04G…	4	40435616	A	G
nonsynonymous SNV	Glyma.04G163100.Wm82.a2.v1:Glyma.04G163100.4.Wm82.a2.v1:exon3:c.C295A:p.L99I,Glyma.04G163100.Wm82.a2.v1:Glyma.04G163100.6.Wm82.a2.v1:exon2:c.C187A:p.L63I,Glyma.04G163100.Wm82.a2.v1:Glyma.04G163100.3.Wm82.a2.v1:exon4:c.C295A:p.L99I,Glyma.04G163100.Wm82.a2.v1:Glyma.04G163100.2.Wm82.a2.v1:exon4:c.C295A:p.L99I,Glyma.04G163100.Wm82.a2.v1:Glyma.04G163100.5.Wm82.a2.v1:exon3:c.C295A:p.L99I,Glyma.04G16310…	4	40435757	G	T
nonsynonymous SNV	Glyma.04G163100.Wm82.a2.v1:Glyma.04G163100.4.Wm82.a2.v1:exon3:c.A248G:p.Q83R,Glyma.04G163100.Wm82.a2.v1:Glyma.04G163100.6.Wm82.a2.v1:exon2:c.A140G:p.Q47R,Glyma.04G163100.Wm82.a2.v1:Glyma.04G163100.3.Wm82.a2.v1:exon4:c.A248G:p.Q83R,Glyma.04G163100.Wm82.a2.v1:Glyma.04G163100.2.Wm82.a2.v1:exon4:c.A248G:p.Q83R,Glyma.04G163100.Wm82.a2.v1:Glyma.04G163100.5.Wm82.a2.v1:exon3:c.A248G:p.Q83R,Glyma.04G16310…	4	40435804	T	C
nonsynonymous SNV	Glyma.04G163200.Wm82.a2.v1:Glyma.04G163200.1.Wm82.a2.v1:exon3:c.A431T:p.Q144L,	4	40466217	T	A
nonsynonymous SNV	Glyma.04G163200.Wm82.a2.v1:Glyma.04G163200.1.Wm82.a2.v1:exon3:c.A352G:p.N118D,	4	40466296	T	C
nonsynonymous SNV	Glyma.04G163200.Wm82.a2.v1:Glyma.04G163200.1.Wm82.a2.v1:exon3:c.T343G:p.L115V,	4	40466305	A	C
nonsynonymous SNV	Glyma.04G163200.Wm82.a2.v1:Glyma.04G163200.1.Wm82.a2.v1:exon2:c.C271G:p.P91A,	4	40466457	G	C
nonsynonymous SNV	Glyma.04G163200.Wm82.a2.v1:Glyma.04G163200.1.Wm82.a2.v1:exon2:c.T265A:p.C89S,	4	40466463	A	T
nonsynonymous SNV	Glyma.04G163200.Wm82.a2.v1:Glyma.04G163200.1.Wm82.a2.v1:exon2:c.G137A:p.G46D,	4	40466591	C	T
nonsynonymous SNV	Glyma.04G163200.Wm82.a2.v1:Glyma.04G163200.1.Wm82.a2.v1:exon2:c.G58A:p.A20T,	4	40466670	C	T
nonsynonymous SNV	Glyma.04G163300.Wm82.a2.v1:Glyma.04G163300.1.Wm82.a2.v1:exon2:c.A275G:p.H92R,	4	40484516	T	C
nonsynonymous SNV	Glyma.04G163300.Wm82.a2.v1:Glyma.04G163300.1.Wm82.a2.v1:exon2:c.C221T:p.A74V,	4	40484570	G	A
nonsynonymous SNV	Glyma.04G163400.Wm82.a2.v1:Glyma.04G163400.1.Wm82.a2.v1:exon10:c.G1508A:p.R503Q,	4	40501510	C	T
nonsynonymous SNV	Glyma.04G163400.Wm82.a2.v1:Glyma.04G163400.1.Wm82.a2.v1:exon4:c.A740G:p.E247G,	4	40503532	T	C
nonsynonymous SNV	Glyma.04G163500.Wm82.a2.v1:Glyma.04G163500.1.Wm82.a2.v1:exon2:c.T95A:p.I32N,	4	40580434	T	A
nonsynonymous SNV	Glyma.04G163600.Wm82.a2.v1:Glyma.04G163600.2.Wm82.a2.v1:exon3:c.T710C:p.V237A,Glyma.04G163600.Wm82.a2.v1:Glyma.04G163600.1.Wm82.a2.v1:exon4:c.T710C:p.V237A,Glyma.04G163600.Wm82.a2.v1:Glyma.04G163600.3.Wm82.a2.v1:exon3:c.T710C:p.V237A,	4	40583939	T	C
nonsynonymous SNV	Glyma.04G163600.Wm82.a2.v1:Glyma.04G163600.2.Wm82.a2.v1:exon3:c.A1806C:p.K602N,Glyma.04G163600.Wm82.a2.v1:Glyma.04G163600.1.Wm82.a2.v1:exon4:c.A1806C:p.K602N,Glyma.04G163600.Wm82.a2.v1:Glyma.04G163600.3.Wm82.a2.v1:exon3:c.A1806C:p.K602N,	4	40585035	A	C
nonsynonymous SNV	Glyma.04G163600.Wm82.a2.v1:Glyma.04G163600.2.Wm82.a2.v1:exon3:c.C2096A:p.A699D,Glyma.04G163600.Wm82.a2.v1:Glyma.04G163600.1.Wm82.a2.v1:exon4:c.C2096A:p.A699D,Glyma.04G163600.Wm82.a2.v1:Glyma.04G163600.3.Wm82.a2.v1:exon3:c.C2096A:p.A699D,	4	40585325	C	A
nonsynonymous SNV	Glyma.04G163600.Wm82.a2.v1:Glyma.04G163600.2.Wm82.a2.v1:exon4:c.G2870A:p.R957K,Glyma.04G163600.Wm82.a2.v1:Glyma.04G163600.1.Wm82.a2.v1:exon5:c.G2870A:p.R957K,Glyma.04G163600.Wm82.a2.v1:Glyma.04G163600.3.Wm82.a2.v1:exon4:c.G2870A:p.R957K,	4	40586232	G	A
stopgain SNV	Glyma.04G163600.Wm82.a2.v1:Glyma.04G163600.2.Wm82.a2.v1:exon9:c.G5167T:p.G1723X,Glyma.04G163600.Wm82.a2.v1:Glyma.04G163600.1.Wm82.a2.v1:exon10:c.G5167T:p.G1723X,Glyma.04G163600.Wm82.a2.v1:Glyma.04G163600.3.Wm82.a2.v1:exon9:c.G5167T:p.G1723X,	4	40595764	G	T
nonsynonymous SNV	Glyma.04G163700.Wm82.a2.v1:Glyma.04G163700.1.Wm82.a2.v1:exon1:c.C617T:p.A206V,	4	40706862	C	T
nonsynonymous SNV	Glyma.04G163700.Wm82.a2.v1:Glyma.04G163700.1.Wm82.a2.v1:exon1:c.T646C:p.S216P,	4	40706891	T	C
nonsynonymous SNV	Glyma.04G163700.Wm82.a2.v1:Glyma.04G163700.1.Wm82.a2.v1:exon1:c.G1429A:p.A477T,	4	40707674	G	A
nonsynonymous SNV	Glyma.04G163700.Wm82.a2.v1:Glyma.04G163700.1.Wm82.a2.v1:exon1:c.C1691T:p.A564V,	4	40707936	C	T
nonsynonymous SNV	Glyma.04G163700.Wm82.a2.v1:Glyma.04G163700.1.Wm82.a2.v1:exon1:c.T1766C:p.V589A,	4	40708011	T	C	YES
nonsynonymous SNV	Glyma.04G163700.Wm82.a2.v1:Glyma.04G163700.1.Wm82.a2.v1:exon3:c.A1976C:p.Q659P,	4	40708458	A	C
nonsynonymous SNV	Glyma.04G163800.Wm82.a2.v1:Glyma.04G163800.1.Wm82.a2.v1:exon1:c.G151A:p.A51T,	4	40711493	G	A
nonsynonymous SNV	Glyma.04G163800.Wm82.a2.v1:Glyma.04G163800.1.Wm82.a2.v1:exon1:c.G184A:p.G62S,	4	40711526	G	A
nonsynonymous SNV	Glyma.04G164000.Wm82.a2.v1:Glyma.04G164000.1.Wm82.a2.v1:exon2:c.T89C:p.V30A,	4	40803766	T	C
nonsynonymous SNV	Glyma.04G164000.Wm82.a2.v1:Glyma.04G164000.1.Wm82.a2.v1:exon5:c.A627C:p.K209N,	4	40804574	A	C
nonsynonymous SNV	Glyma.04G164000.Wm82.a2.v1:Glyma.04G164000.1.Wm82.a2.v1:exon5:c.T628G:p.F210V,	4	40804575	T	G
nonsynonymous SNV	Glyma.04G164100.Wm82.a2.v1:Glyma.04G164100.1.Wm82.a2.v1:exon3:c.C178A:p.P60T,Glyma.04G164100.Wm82.a2.v1:Glyma.04G164100.2.Wm82.a2.v1:exon3:c.C178A:p.P60T,	4	40813364	C	A
nonsynonymous SNV	Glyma.04G164200.Wm82.a2.v1:Glyma.04G164200.1.Wm82.a2.v1:exon3:c.C555A:p.D185E,	4	40847428	C	A
nonsynonymous SNV	Glyma.04G164200.Wm82.a2.v1:Glyma.04G164200.1.Wm82.a2.v1:exon3:c.A1308T:p.E436D,	4	40848181	A	T
nonsynonymous SNV	Glyma.04G164300.Wm82.a2.v1:Glyma.04G164300.2.Wm82.a2.v1:exon2:c.G1586T:p.G529V,Glyma.04G164300.Wm82.a2.v1:Glyma.04G164300.1.Wm82.a2.v1:exon2:c.G1586T:p.G529V,	4	40914112	C	A
nonsynonymous SNV	Glyma.04G164300.Wm82.a2.v1:Glyma.04G164300.2.Wm82.a2.v1:exon2:c.C1319A:p.T440K,Glyma.04G164300.Wm82.a2.v1:Glyma.04G164300.1.Wm82.a2.v1:exon2:c.C1319A:p.T440K,	4	40914379	G	T
nonsynonymous SNV	Glyma.04G164300.Wm82.a2.v1:Glyma.04G164300.2.Wm82.a2.v1:exon2:c.A857G:p.E286G,Glyma.04G164300.Wm82.a2.v1:Glyma.04G164300.1.Wm82.a2.v1:exon2:c.A857G:p.E286G,	4	40914841	T	C
nonsynonymous SNV	Glyma.04G164300.Wm82.a2.v1:Glyma.04G164300.2.Wm82.a2.v1:exon2:c.C685A:p.Q229K,Glyma.04G164300.Wm82.a2.v1:Glyma.04G164300.1.Wm82.a2.v1:exon2:c.C685A:p.Q229K,	4	40915013	G	T
nonsynonymous SNV	Glyma.04G164400.Wm82.a2.v1:Glyma.04G164400.1.Wm82.a2.v1:exon2:c.A160G:p.N54D,Glyma.04G164400.Wm82.a2.v1:Glyma.04G164400.2.Wm82.a2.v1:exon1:c.A160G:p.N54D,	4	40973838	A	G
nonsynonymous SNV	Glyma.04G164500.Wm82.a2.v1:Glyma.04G164500.1.Wm82.a2.v1:exon10:c.G1476T:p.M492I,Glyma.04G164500.Wm82.a2.v1:Glyma.04G164500.2.Wm82.a2.v1:exon10:c.G1476T:p.M492I,	4	41028349	C	A
nonsynonymous SNV	Glyma.04G164500.Wm82.a2.v1:Glyma.04G164500.1.Wm82.a2.v1:exon9:c.C1135G:p.L379V,Glyma.04G164500.Wm82.a2.v1:Glyma.04G164500.2.Wm82.a2.v1:exon9:c.C1135G:p.L379V,	4	41029189	G	C
nonsynonymous SNV	Glyma.04G164600.Wm82.a2.v1:Glyma.04G164600.1.Wm82.a2.v1:exon1:c.T68C:p.L23S,	4	41086234	T	C
nonsynonymous SNV	Glyma.04G164600.Wm82.a2.v1:Glyma.04G164600.1.Wm82.a2.v1:exon4:c.G376A:p.A126T,	4	41089437	G	A
nonsynonymous SNV	Glyma.04G164600.Wm82.a2.v1:Glyma.04G164600.1.Wm82.a2.v1:exon4:c.A412G:p.T138A,	4	41089473	A	G
stoploss SNV	Glyma.04G164600.Wm82.a2.v1:Glyma.04G164600.1.Wm82.a2.v1:exon4:c.T481C:p.X161Q,	4	41089542	T	C
nonsynonymous SNV	Glyma.04G164700.Wm82.a2.v1:Glyma.04G164700.1.Wm82.a2.v1:exon1:c.G266A:p.G89E,	4	41098829	C	T
exonic indel	Glyma.04G164800.Wm82.a2.v1	4	41105550	AT	A	YES
nonsynonymous SNV	Glyma.04G164800.Wm82.a2.v1:Glyma.04G164800.1.Wm82.a2.v1:exon3:c.A472T:p.I158F,	4	41105560	A	T
nonsynonymous SNV	Glyma.04G164900.Wm82.a2.v1:Glyma.04G164900.1.Wm82.a2.v1:exon1:c.A278G:p.E93G,	4	41143436	T	C
nonsynonymous SNV	Glyma.04G164900.Wm82.a2.v1:Glyma.04G164900.1.Wm82.a2.v1:exon1:c.T125C:p.M42T,	4	41143589	A	G
nonsynonymous SNV	Glyma.04G165100.Wm82.a2.v1:Glyma.04G165100.3.Wm82.a2.v1:exon5:c.A2384G:p.K795R,Glyma.04G165100.Wm82.a2.v1:Glyma.04G165100.5.Wm82.a2.v1:exon4:c.A2456G:p.K819R,Glyma.04G165100.Wm82.a2.v1:Glyma.04G165100.2.Wm82.a2.v1:exon4:c.A2456G:p.K819R,Glyma.04G165100.Wm82.a2.v1:Glyma.04G165100.4.Wm82.a2.v1:exon5:c.A2384G:p.K795R,Glyma.04G165100.Wm82.a2.v1:Glyma.04G165100.1.Wm82.a2.v1:exon4:c.A2456G:p.K819R,	4	41264034	T	C
nonsynonymous SNV	Glyma.04G165100.Wm82.a2.v1:Glyma.04G165100.3.Wm82.a2.v1:exon5:c.G2345C:p.S782T,Glyma.04G165100.Wm82.a2.v1:Glyma.04G165100.5.Wm82.a2.v1:exon4:c.G2417C:p.S806T,Glyma.04G165100.Wm82.a2.v1:Glyma.04G165100.2.Wm82.a2.v1:exon4:c.G2417C:p.S806T,Glyma.04G165100.Wm82.a2.v1:Glyma.04G165100.4.Wm82.a2.v1:exon5:c.G2345C:p.S782T,Glyma.04G165100.Wm82.a2.v1:Glyma.04G165100.1.Wm82.a2.v1:exon4:c.G2417C:p.S806T,	4	41264073	C	G
nonsynonymous SNV	Glyma.04G165100.Wm82.a2.v1:Glyma.04G165100.3.Wm82.a2.v1:exon5:c.T2314A:p.C772S,Glyma.04G165100.Wm82.a2.v1:Glyma.04G165100.5.Wm82.a2.v1:exon4:c.T2386A:p.C796S,Glyma.04G165100.Wm82.a2.v1:Glyma.04G165100.2.Wm82.a2.v1:exon4:c.T2386A:p.C796S,Glyma.04G165100.Wm82.a2.v1:Glyma.04G165100.4.Wm82.a2.v1:exon5:c.T2314A:p.C772S,Glyma.04G165100.Wm82.a2.v1:Glyma.04G165100.1.Wm82.a2.v1:exon4:c.T2386A:p.C796S,	4	41264104	A	T
nonsynonymous SNV	Glyma.04G165100.Wm82.a2.v1:Glyma.04G165100.3.Wm82.a2.v1:exon5:c.C1907T:p.A636V,Glyma.04G165100.Wm82.a2.v1:Glyma.04G165100.5.Wm82.a2.v1:exon4:c.C1979T:p.A660V,Glyma.04G165100.Wm82.a2.v1:Glyma.04G165100.2.Wm82.a2.v1:exon4:c.C1979T:p.A660V,Glyma.04G165100.Wm82.a2.v1:Glyma.04G165100.4.Wm82.a2.v1:exon5:c.C1907T:p.A636V,Glyma.04G165100.Wm82.a2.v1:Glyma.04G165100.1.Wm82.a2.v1:exon4:c.C1979T:p.A660V,	4	41264511	G	A
nonsynonymous SNV	Glyma.04G165100.Wm82.a2.v1:Glyma.04G165100.3.Wm82.a2.v1:exon5:c.G1855T:p.G619C,Glyma.04G165100.Wm82.a2.v1:Glyma.04G165100.5.Wm82.a2.v1:exon4:c.G1927T:p.G643C,Glyma.04G165100.Wm82.a2.v1:Glyma.04G165100.2.Wm82.a2.v1:exon4:c.G1927T:p.G643C,Glyma.04G165100.Wm82.a2.v1:Glyma.04G165100.4.Wm82.a2.v1:exon5:c.G1855T:p.G619C,Glyma.04G165100.Wm82.a2.v1:Glyma.04G165100.1.Wm82.a2.v1:exon4:c.G1927T:p.G643C,	4	41264563	C	A
nonsynonymous SNV	Glyma.04G165100.Wm82.a2.v1:Glyma.04G165100.3.Wm82.a2.v1:exon5:c.G1691T:p.S564I,Glyma.04G165100.Wm82.a2.v1:Glyma.04G165100.5.Wm82.a2.v1:exon4:c.G1763T:p.S588I,Glyma.04G165100.Wm82.a2.v1:Glyma.04G165100.2.Wm82.a2.v1:exon4:c.G1763T:p.S588I,Glyma.04G165100.Wm82.a2.v1:Glyma.04G165100.4.Wm82.a2.v1:exon5:c.G1691T:p.S564I,Glyma.04G165100.Wm82.a2.v1:Glyma.04G165100.1.Wm82.a2.v1:exon4:c.G1763T:p.S588I,	4	41264727	C	A
nonsynonymous SNV	Glyma.04G165100.Wm82.a2.v1:Glyma.04G165100.3.Wm82.a2.v1:exon5:c.C1535T:p.S512L,Glyma.04G165100.Wm82.a2.v1:Glyma.04G165100.5.Wm82.a2.v1:exon4:c.C1607T:p.S536L,Glyma.04G165100.Wm82.a2.v1:Glyma.04G165100.2.Wm82.a2.v1:exon4:c.C1607T:p.S536L,Glyma.04G165100.Wm82.a2.v1:Glyma.04G165100.4.Wm82.a2.v1:exon5:c.C1535T:p.S512L,Glyma.04G165100.Wm82.a2.v1:Glyma.04G165100.1.Wm82.a2.v1:exon4:c.C1607T:p.S536L,	4	41264883	G	A
nonsynonymous SNV	Glyma.04G165100.Wm82.a2.v1:Glyma.04G165100.3.Wm82.a2.v1:exon4:c.G869T:p.G290V,Glyma.04G165100.Wm82.a2.v1:Glyma.04G165100.5.Wm82.a2.v1:exon3:c.G941T:p.G314V,Glyma.04G165100.Wm82.a2.v1:Glyma.04G165100.2.Wm82.a2.v1:exon3:c.G941T:p.G314V,Glyma.04G165100.Wm82.a2.v1:Glyma.04G165100.4.Wm82.a2.v1:exon4:c.G869T:p.G290V,Glyma.04G165100.Wm82.a2.v1:Glyma.04G165100.1.Wm82.a2.v1:exon3:c.G941T:p.G314V,	4	41265644	C	A
nonsynonymous SNV	Glyma.04G165100.Wm82.a2.v1:Glyma.04G165100.3.Wm82.a2.v1:exon4:c.T674C:p.V225A,Glyma.04G165100.Wm82.a2.v1:Glyma.04G165100.5.Wm82.a2.v1:exon3:c.T746C:p.V249A,Glyma.04G165100.Wm82.a2.v1:Glyma.04G165100.2.Wm82.a2.v1:exon3:c.T746C:p.V249A,Glyma.04G165100.Wm82.a2.v1:Glyma.04G165100.4.Wm82.a2.v1:exon4:c.T674C:p.V225A,Glyma.04G165100.Wm82.a2.v1:Glyma.04G165100.1.Wm82.a2.v1:exon3:c.T746C:p.V249A,	4	41265839	A	G
nonsynonymous SNV	Glyma.04G165100.Wm82.a2.v1:Glyma.04G165100.3.Wm82.a2.v1:exon4:c.T540A:p.D180E,Glyma.04G165100.Wm82.a2.v1:Glyma.04G165100.5.Wm82.a2.v1:exon3:c.T612A:p.D204E,Glyma.04G165100.Wm82.a2.v1:Glyma.04G165100.2.Wm82.a2.v1:exon3:c.T612A:p.D204E,Glyma.04G165100.Wm82.a2.v1:Glyma.04G165100.4.Wm82.a2.v1:exon4:c.T540A:p.D180E,Glyma.04G165100.Wm82.a2.v1:Glyma.04G165100.1.Wm82.a2.v1:exon3:c.T612A:p.D204E,	4	41265973	A	T
nonsynonymous SNV	Glyma.04G165100.Wm82.a2.v1:Glyma.04G165100.3.Wm82.a2.v1:exon4:c.C346G:p.P116A,Glyma.04G165100.Wm82.a2.v1:Glyma.04G165100.5.Wm82.a2.v1:exon3:c.C418G:p.P140A,Glyma.04G165100.Wm82.a2.v1:Glyma.04G165100.2.Wm82.a2.v1:exon3:c.C418G:p.P140A,Glyma.04G165100.Wm82.a2.v1:Glyma.04G165100.4.Wm82.a2.v1:exon4:c.C346G:p.P116A,Glyma.04G165100.Wm82.a2.v1:Glyma.04G165100.1.Wm82.a2.v1:exon3:c.C418G:p.P140A,	4	41266167	G	C
nonsynonymous SNV	Glyma.04G165100.Wm82.a2.v1:Glyma.04G165100.3.Wm82.a2.v1:exon3:c.C118T:p.H40Y,Glyma.04G165100.Wm82.a2.v1:Glyma.04G165100.5.Wm82.a2.v1:exon2:c.C190T:p.H64Y,Glyma.04G165100.Wm82.a2.v1:Glyma.04G165100.2.Wm82.a2.v1:exon2:c.C190T:p.H64Y,Glyma.04G165100.Wm82.a2.v1:Glyma.04G165100.4.Wm82.a2.v1:exon3:c.C118T:p.H40Y,Glyma.04G165100.Wm82.a2.v1:Glyma.04G165100.1.Wm82.a2.v1:exon2:c.C190T:p.H64Y,	4	41266960	G	A
exonic indel	Glyma.04G165200.Wm82.a2.v1	4	41296378	CACAAGAAACTT	C	YES
nonsynonymous SNV	Glyma.04G165200.Wm82.a2.v1:Glyma.04G165200.1.Wm82.a2.v1:exon1:c.T64G:p.Y22D,	4	41296474	A	C
nonsynonymous SNV	Glyma.04G165300.Wm82.a2.v1:Glyma.04G165300.1.Wm82.a2.v1:exon5:c.A272C:p.Y91S,	4	41297048	T	G
nonsynonymous SNV	Glyma.04G165300.Wm82.a2.v1:Glyma.04G165300.1.Wm82.a2.v1:exon1:c.A4G:p.R2G,	4	41298034	T	C	YES
nonsynonymous SNV	Glyma.04G165400.Wm82.a2.v1:Glyma.04G165400.1.Wm82.a2.v1:exon2:c.T901A:p.L301M,	4	41329131	A	T
stopgain SNV	Glyma.04G165400.Wm82.a2.v1:Glyma.04G165400.1.Wm82.a2.v1:exon2:c.C686A:p.S229X,	4	41329346	G	T
nonsynonymous SNV	Glyma.04G165600.Wm82.a2.v1:Glyma.04G165600.4.Wm82.a2.v1:exon4:c.A1075G:p.T359A,Glyma.04G165600.Wm82.a2.v1:Glyma.04G165600.2.Wm82.a2.v1:exon4:c.A1075G:p.T359A,Glyma.04G165600.Wm82.a2.v1:Glyma.04G165600.3.Wm82.a2.v1:exon4:c.A493G:p.T165A,Glyma.04G165600.Wm82.a2.v1:Glyma.04G165600.1.Wm82.a2.v1:exon4:c.A1075G:p.T359A,	4	41486793	A	G
nonsynonymous SNV	Glyma.04G165600.Wm82.a2.v1:Glyma.04G165600.4.Wm82.a2.v1:exon7:c.G1547T:p.W516L,Glyma.04G165600.Wm82.a2.v1:Glyma.04G165600.2.Wm82.a2.v1:exon7:c.G1547T:p.W516L,Glyma.04G165600.Wm82.a2.v1:Glyma.04G165600.3.Wm82.a2.v1:exon7:c.G965T:p.W322L,Glyma.04G165600.Wm82.a2.v1:Glyma.04G165600.1.Wm82.a2.v1:exon7:c.G1547T:p.W516L,	4	41488633	G	T
nonsynonymous SNV	Glyma.04G165700.Wm82.a2.v1:Glyma.04G165700.1.Wm82.a2.v1:exon5:c.C2434G:p.R812G,	4	41539493	C	G
exonic indel	Glyma.04G165800.Wm82.a2.v1	4	41560672	TA	T
nonsynonymous SNV	Glyma.04G165800.Wm82.a2.v1:Glyma.04G165800.1.Wm82.a2.v1:exon1:c.A857T:p.K286M,	4	41560797	T	A
nonsynonymous SNV	Glyma.04G166000.Wm82.a2.v1:Glyma.04G166000.1.Wm82.a2.v1:exon1:c.G119A:p.R40H,	4	41629498	G	A
nonsynonymous SNV	Glyma.04G166100.Wm82.a2.v1:Glyma.04G166100.2.Wm82.a2.v1:exon2:c.G1481T:p.S494I,Glyma.04G166100.Wm82.a2.v1:Glyma.04G166100.1.Wm82.a2.v1:exon2:c.G1481T:p.S494I,	4	41685351	G	T
nonsynonymous SNV	Glyma.04G166100.Wm82.a2.v1:Glyma.04G166100.2.Wm82.a2.v1:exon2:c.C1597T:p.P533S,Glyma.04G166100.Wm82.a2.v1:Glyma.04G166100.1.Wm82.a2.v1:exon2:c.C1597T:p.P533S,	4	41685467	C	T
nonsynonymous SNV	Glyma.04G166100.Wm82.a2.v1:Glyma.04G166100.2.Wm82.a2.v1:exon7:c.G2239A:p.A747T,Glyma.04G166100.Wm82.a2.v1:Glyma.04G166100.1.Wm82.a2.v1:exon6:c.G2338A:p.A780T,	4	41689211	G	A
nonsynonymous SNV	Glyma.04G166100.Wm82.a2.v1:Glyma.04G166100.2.Wm82.a2.v1:exon12:c.C2947T:p.L983F,Glyma.04G166100.Wm82.a2.v1:Glyma.04G166100.1.Wm82.a2.v1:exon11:c.C3046T:p.L1016F,	4	41692283	C	T
nonsynonymous SNV	Glyma.04G166500.Wm82.a2.v1:Glyma.04G166500.1.Wm82.a2.v1:exon2:c.T350C:p.L117P,	4	41808599	T	C
nonsynonymous SNV	Glyma.04G166600.Wm82.a2.v1:Glyma.04G166600.2.Wm82.a2.v1:exon2:c.C233T:p.A78V,Glyma.04G166600.Wm82.a2.v1:Glyma.04G166600.1.Wm82.a2.v1:exon2:c.C233T:p.A78V,	4	41834809	C	T
nonsynonymous SNV	Glyma.04G166600.Wm82.a2.v1:Glyma.04G166600.2.Wm82.a2.v1:exon3:c.G649T:p.V217F,Glyma.04G166600.Wm82.a2.v1:Glyma.04G166600.1.Wm82.a2.v1:exon2:c.G751T:p.V251F,	4	41835327	G	T
nonsynonymous SNV	Glyma.04G166800.Wm82.a2.v1:Glyma.04G166800.1.Wm82.a2.v1:exon1:c.G13A:p.A5T,	4	41857845	G	A
nonsynonymous SNV	Glyma.04G166800.Wm82.a2.v1:Glyma.04G166800.1.Wm82.a2.v1:exon1:c.T811G:p.Y271D,	4	41858643	T	G
nonsynonymous SNV	Glyma.04G166900.Wm82.a2.v1:Glyma.04G166900.1.Wm82.a2.v1:exon3:c.C757A:p.H253N,	4	41882336	G	T
nonsynonymous SNV	Glyma.04G167100.Wm82.a2.v1:Glyma.04G167100.1.Wm82.a2.v1:exon2:c.T230C:p.V77A,	4	41894618	T	C	YES
nonsynonymous SNV	Glyma.04G167100.Wm82.a2.v1:Glyma.04G167100.1.Wm82.a2.v1:exon3:c.A472G:p.T158A,	4	41894981	A	G
nonsynonymous SNV	Glyma.04G167300.Wm82.a2.v1:Glyma.04G167300.2.Wm82.a2.v1:exon1:c.G223A:p.A75T,Glyma.04G167300.Wm82.a2.v1:Glyma.04G167300.1.Wm82.a2.v1:exon1:c.G223A:p.A75T,	4	41995906	C	T
nonsynonymous SNV	Glyma.04G167400.Wm82.a2.v1:Glyma.04G167400.1.Wm82.a2.v1:exon6:c.G478A:p.E160K,	4	42011648	G	A
nonsynonymous SNV	Glyma.04G167500.Wm82.a2.v1:Glyma.04G167500.1.Wm82.a2.v1:exon1:c.T28C:p.C10R,	4	42055289	T	C
nonsynonymous SNV	Glyma.04G167500.Wm82.a2.v1:Glyma.04G167500.1.Wm82.a2.v1:exon2:c.T265C:p.W89R,	4	42055619	T	C
nonsynonymous SNV	Glyma.04G167500.Wm82.a2.v1:Glyma.04G167500.1.Wm82.a2.v1:exon2:c.T278C:p.L93P,	4	42055632	T	C
nonsynonymous SNV	Glyma.04G167500.Wm82.a2.v1:Glyma.04G167500.1.Wm82.a2.v1:exon2:c.C283A:p.P95T,	4	42055637	C	A
nonsynonymous SNV	Glyma.04G167500.Wm82.a2.v1:Glyma.04G167500.1.Wm82.a2.v1:exon4:c.G767T:p.W256L,	4	42056346	G	T
nonsynonymous SNV	Glyma.04G167600.Wm82.a2.v1:Glyma.04G167600.1.Wm82.a2.v1:exon1:c.A106G:p.T36A,	4	42066915	T	C	YES
nonsynonymous SNV	Glyma.04G167600.Wm82.a2.v1:Glyma.04G167600.1.Wm82.a2.v1:exon1:c.G8C:p.G3A,	4	42067013	C	G
nonsynonymous SNV	Glyma.04G167700.Wm82.a2.v1:Glyma.04G167700.1.Wm82.a2.v1:exon1:c.C25T:p.R9C,	4	42079809	C	T
nonsynonymous SNV	Glyma.04G167700.Wm82.a2.v1:Glyma.04G167700.1.Wm82.a2.v1:exon2:c.G163A:p.G55R,	4	42080665	G	A
nonsynonymous SNV	Glyma.04G167800.Wm82.a2.v1:Glyma.04G167800.1.Wm82.a2.v1:exon2:c.G275A:p.R92H,	4	42117320	G	A
nonsynonymous SNV	Glyma.04G167800.Wm82.a2.v1:Glyma.04G167800.1.Wm82.a2.v1:exon2:c.T346C:p.C116R,	4	42117391	T	C
stoploss SNV	Glyma.04G167900.Wm82.a2.v1:Glyma.04G167900.3.Wm82.a2.v1:exon2:c.A666G:p.X222W,	4	42126072	A	G	YES
nonsynonymous SNV	Glyma.04G168000.Wm82.a2.v1:Glyma.04G168000.1.Wm82.a2.v1:exon2:c.C28A:p.R10S,	4	42173844	C	A
nonsynonymous SNV	Glyma.04G168000.Wm82.a2.v1:Glyma.04G168000.1.Wm82.a2.v1:exon2:c.A110G:p.N37S,	4	42173926	A	G
nonsynonymous SNV	Glyma.04G168000.Wm82.a2.v1:Glyma.04G168000.1.Wm82.a2.v1:exon2:c.T194A:p.L65Q,	4	42174010	T	A
nonsynonymous SNV	Glyma.04G168300.Wm82.a2.v1:Glyma.04G168300.1.Wm82.a2.v1:exon2:c.T1130A:p.V377D,	4	42191813	A	T
nonsynonymous SNV	Glyma.04G168300.Wm82.a2.v1:Glyma.04G168300.1.Wm82.a2.v1:exon2:c.T1127A:p.V376D,	4	42191816	A	T	YES
nonsynonymous SNV	Glyma.04G168300.Wm82.a2.v1:Glyma.04G168300.1.Wm82.a2.v1:exon2:c.G918T:p.Q306H,	4	42192025	C	A	YES
nonsynonymous SNV	Glyma.04G168300.Wm82.a2.v1:Glyma.04G168300.1.Wm82.a2.v1:exon2:c.C747A:p.N249K,	4	42192196	G	T
nonsynonymous SNV	Glyma.04G168600.Wm82.a2.v1:Glyma.04G168600.1.Wm82.a2.v1:exon2:c.T80C:p.L27S,	4	42263581	A	G
nonsynonymous SNV	Glyma.04G168600.Wm82.a2.v1:Glyma.04G168600.1.Wm82.a2.v1:exon2:c.T73C:p.S25P,	4	42263588	A	G
nonsynonymous SNV	Glyma.04G168700.Wm82.a2.v1:Glyma.04G168700.3.Wm82.a2.v1:exon6:c.T472C:p.C158R,Glyma.04G168700.Wm82.a2.v1:Glyma.04G168700.2.Wm82.a2.v1:exon4:c.T283C:p.C95R,Glyma.04G168700.Wm82.a2.v1:Glyma.04G168700.1.Wm82.a2.v1:exon6:c.T472C:p.C158R,	4	42280659	A	G	YES
nonsynonymous SNV	Glyma.04G168700.Wm82.a2.v1:Glyma.04G168700.3.Wm82.a2.v1:exon1:c.C90A:p.F30L,Glyma.04G168700.Wm82.a2.v1:Glyma.04G168700.1.Wm82.a2.v1:exon1:c.C90A:p.F30L,	4	42282372	G	T
nonsynonymous SNV	Glyma.04G168700.Wm82.a2.v1:Glyma.04G168700.3.Wm82.a2.v1:exon1:c.C16A:p.L6I,Glyma.04G168700.Wm82.a2.v1:Glyma.04G168700.1.Wm82.a2.v1:exon1:c.C16A:p.L6I,	4	42282446	G	T
nonsynonymous SNV	Glyma.04G168700.Wm82.a2.v1:Glyma.04G168700.3.Wm82.a2.v1:exon1:c.G4A:p.G2R,Glyma.04G168700.Wm82.a2.v1:Glyma.04G168700.1.Wm82.a2.v1:exon1:c.G4A:p.G2R,	4	42282458	C	T
nonsynonymous SNV	Glyma.04G168800.Wm82.a2.v1:Glyma.04G168800.1.Wm82.a2.v1:exon4:c.A302T:p.K101M,	4	42289078	A	T	YES
nonsynonymous SNV	Glyma.04G168900.Wm82.a2.v1:Glyma.04G168900.1.Wm82.a2.v1:exon2:c.A115G:p.T39A,	4	42330667	A	G
nonsynonymous SNV	Glyma.04G168900.Wm82.a2.v1:Glyma.04G168900.1.Wm82.a2.v1:exon2:c.G173A:p.R58H,	4	42330725	G	A	YES
nonsynonymous SNV	Glyma.04G169100.Wm82.a2.v1:Glyma.04G169100.1.Wm82.a2.v1:exon1:c.G85C:p.V29L,	4	42356498	C	G
nonsynonymous SNV	Glyma.04G169200.Wm82.a2.v1:Glyma.04G169200.2.Wm82.a2.v1:exon2:c.C712G:p.R238G,	4	42358749	G	C	YES
nonsynonymous SNV	Glyma.04G169300.Wm82.a2.v1:Glyma.04G169300.1.Wm82.a2.v1:exon6:c.A619G:p.T207A,	4	42368274	A	G	YES
nonsynonymous SNV	Glyma.04G169400.Wm82.a2.v1:Glyma.04G169400.1.Wm82.a2.v1:exon1:c.A13T:p.M5L,	4	42381069	A	T	YES
exonic indel	Glyma.04G169400.Wm82.a2.v1	4	42381075	TTGC	T	YES
nonsynonymous SNV	Glyma.04G169500.Wm82.a2.v1:Glyma.04G169500.2.Wm82.a2.v1:exon4:c.A1286G:p.H429R,Glyma.04G169500.Wm82.a2.v1:Glyma.04G169500.1.Wm82.a2.v1:exon3:c.A1397G:p.H466R,	4	42382598	T	C	YES
nonsynonymous SNV	Glyma.04G169500.Wm82.a2.v1:Glyma.04G169500.2.Wm82.a2.v1:exon4:c.A1274T:p.Q425L,Glyma.04G169500.Wm82.a2.v1:Glyma.04G169500.1.Wm82.a2.v1:exon3:c.A1385T:p.Q462L,	4	42382610	T	A	YES
nonsynonymous SNV	Glyma.04G169500.Wm82.a2.v1:Glyma.04G169500.2.Wm82.a2.v1:exon4:c.C1171T:p.R391C,Glyma.04G169500.Wm82.a2.v1:Glyma.04G169500.1.Wm82.a2.v1:exon3:c.C1282T:p.R428C,	4	42382713	G	A
nonsynonymous SNV	Glyma.04G169600.Wm82.a2.v1:Glyma.04G169600.1.Wm82.a2.v1:exon1:c.G23A:p.C8Y,	4	42391249	C	T
nonsynonymous SNV	Glyma.04G169700.Wm82.a2.v1:Glyma.04G169700.1.Wm82.a2.v1:exon1:c.T130G:p.F44V,	4	42399983	T	G
nonsynonymous SNV	Glyma.04G170100.Wm82.a2.v1:Glyma.04G170100.1.Wm82.a2.v1:exon3:c.A885T:p.L295F,	4	42542591	T	A
nonsynonymous SNV	Glyma.04G170100.Wm82.a2.v1:Glyma.04G170100.1.Wm82.a2.v1:exon3:c.A401G:p.N134S,	4	42543075	T	C
stopgain SNV	Glyma.04G170200.Wm82.a2.v1:Glyma.04G170200.1.Wm82.a2.v1:exon3:c.T440A:p.L147X,	4	42616752	A	T
stopgain SNV	Glyma.04G170200.Wm82.a2.v1:Glyma.04G170200.1.Wm82.a2.v1:exon3:c.C418T:p.Q140X,	4	42616774	G	A
stopgain SNV	Glyma.04G170200.Wm82.a2.v1:Glyma.04G170200.1.Wm82.a2.v1:exon3:c.C391T:p.Q131X,	4	42616801	G	A
nonsynonymous SNV	Glyma.04G170200.Wm82.a2.v1:Glyma.04G170200.1.Wm82.a2.v1:exon2:c.T352G:p.F118V,	4	42616936	A	C
nonsynonymous SNV	Glyma.04G170200.Wm82.a2.v1:Glyma.04G170200.1.Wm82.a2.v1:exon2:c.A242G:p.D81G,	4	42617046	T	C
nonsynonymous SNV	Glyma.04G170200.Wm82.a2.v1:Glyma.04G170200.1.Wm82.a2.v1:exon2:c.G241T:p.D81Y,	4	42617047	C	A
nonsynonymous SNV	Glyma.04G170200.Wm82.a2.v1:Glyma.04G170200.1.Wm82.a2.v1:exon1:c.C161T:p.S54F,	4	42617142	G	A
nonsynonymous SNV	Glyma.04G170200.Wm82.a2.v1:Glyma.04G170200.1.Wm82.a2.v1:exon1:c.T160G:p.S54A,	4	42617143	A	C
nonsynonymous SNV	Glyma.04G170200.Wm82.a2.v1:Glyma.04G170200.1.Wm82.a2.v1:exon1:c.T86G:p.I29S,	4	42617217	A	C
nonsynonymous SNV	Glyma.04G170200.Wm82.a2.v1:Glyma.04G170200.1.Wm82.a2.v1:exon1:c.C48G:p.C16W,	4	42617255	G	C
nonsynonymous SNV	Glyma.04G170200.Wm82.a2.v1:Glyma.04G170200.1.Wm82.a2.v1:exon1:c.G16A:p.G6R,	4	42617287	C	T
nonsynonymous SNV	Glyma.04G170300.Wm82.a2.v1:Glyma.04G170300.1.Wm82.a2.v1:exon7:c.G1805C:p.S602T,Glyma.04G170300.Wm82.a2.v1:Glyma.04G170300.2.Wm82.a2.v1:exon7:c.G1805C:p.S602T,	4	42642827	G	C
nonsynonymous SNV	Glyma.04G170400.Wm82.a2.v1:Glyma.04G170400.1.Wm82.a2.v1:exon10:c.C782T:p.A261V,Glyma.04G170400.Wm82.a2.v1:Glyma.04G170400.2.Wm82.a2.v1:exon10:c.C770T:p.A257V,Glyma.04G170400.Wm82.a2.v1:Glyma.04G170400.3.Wm82.a2.v1:exon10:c.C779T:p.A260V,	4	42661989	C	T
nonsynonymous SNV	Glyma.04G170500.Wm82.a2.v1:Glyma.04G170500.2.Wm82.a2.v1:exon2:c.C697T:p.P233S,	4	42665174	C	T
nonsynonymous SNV	Glyma.04G170500.Wm82.a2.v1:Glyma.04G170500.1.Wm82.a2.v1:exon3:c.G869T:p.R290I,	4	42665806	G	T
nonsynonymous SNV	Glyma.04G170500.Wm82.a2.v1:Glyma.04G170500.1.Wm82.a2.v1:exon3:c.G884T:p.S295I,	4	42665821	G	T
nonsynonymous SNV	Glyma.04G170600.Wm82.a2.v1:Glyma.04G170600.1.Wm82.a2.v1:exon1:c.A4G:p.K2E,	4	42715602	A	G
nonsynonymous SNV	Glyma.04G170600.Wm82.a2.v1:Glyma.04G170600.1.Wm82.a2.v1:exon1:c.G631C:p.A211P,	4	42716229	G	C
nonsynonymous SNV	Glyma.04G170900.Wm82.a2.v1:Glyma.04G170900.1.Wm82.a2.v1:exon2:c.A51C:p.L17F,	4	42766287	A	C
stopgain SNV	Glyma.04G170900.Wm82.a2.v1:Glyma.04G170900.1.Wm82.a2.v1:exon4:c.C157T:p.Q53X,	4	42767071	C	T
nonsynonymous SNV	Glyma.04G170900.Wm82.a2.v1:Glyma.04G170900.1.Wm82.a2.v1:exon4:c.T209G:p.L70W,	4	42767123	T	G
nonsynonymous SNV	Glyma.04G170900.Wm82.a2.v1:Glyma.04G170900.1.Wm82.a2.v1:exon5:c.G302T:p.W101L,	4	42767296	G	T
nonsynonymous SNV	Glyma.04G171300.Wm82.a2.v1:Glyma.04G171300.1.Wm82.a2.v1:exon5:c.G400A:p.V134I,Glyma.04G171300.Wm82.a2.v1:Glyma.04G171300.3.Wm82.a2.v1:exon5:c.G397A:p.V133I,Glyma.04G171300.Wm82.a2.v1:Glyma.04G171300.2.Wm82.a2.v1:exon5:c.G397A:p.V133I,	4	42816155	C	T	YES
nonsynonymous SNV	Glyma.04G171500.Wm82.a2.v1:Glyma.04G171500.1.Wm82.a2.v1:exon1:c.T235G:p.F79V,	4	42848787	T	G	YES
nonsynonymous SNV	Glyma.04G171500.Wm82.a2.v1:Glyma.04G171500.1.Wm82.a2.v1:exon1:c.A298G:p.I100V,	4	42848850	A	G	YES
nonsynonymous SNV	Glyma.04G171600.Wm82.a2.v1:Glyma.04G171600.1.Wm82.a2.v1:exon1:c.C91A:p.L31I,Glyma.04G171600.Wm82.a2.v1:Glyma.04G171600.2.Wm82.a2.v1:exon1:c.C91A:p.L31I,	4	42859832	G	T
stoploss SNV	Glyma.04G171900.Wm82.a2.v1:Glyma.04G171900.1.Wm82.a2.v1:exon1:c.T616C:p.X206R,	4	42886093	A	G
exonic indel	Glyma.04G171900.Wm82.a2.v1	4	42886655	AGAT	A
nonsynonymous SNV	Glyma.04G172200.Wm82.a2.v1:Glyma.04G172200.1.Wm82.a2.v1:exon1:c.A377G:p.D126G,	4	42997803	A	G
stopgain SNV	Glyma.04G172500.Wm82.a2.v1:Glyma.04G172500.1.Wm82.a2.v1:exon2:c.C61T:p.Q21X,	4	43119322	C	T
nonsynonymous SNV	Glyma.04G172600.Wm82.a2.v1:Glyma.04G172600.1.Wm82.a2.v1:exon2:c.G49A:p.G17S,	4	43125072	G	A
nonsynonymous SNV	Glyma.04G173100.Wm82.a2.v1:Glyma.04G173100.2.Wm82.a2.v1:exon5:c.T505A:p.F169I,Glyma.04G173100.Wm82.a2.v1:Glyma.04G173100.1.Wm82.a2.v1:exon4:c.T505A:p.F169I,	4	43298327	A	T
nonsynonymous SNV	Glyma.04G173100.Wm82.a2.v1:Glyma.04G173100.2.Wm82.a2.v1:exon5:c.C504A:p.D168E,Glyma.04G173100.Wm82.a2.v1:Glyma.04G173100.1.Wm82.a2.v1:exon4:c.C504A:p.D168E,	4	43298328	G	T
nonsynonymous SNV	Glyma.04G173500.Wm82.a2.v1:Glyma.04G173500.1.Wm82.a2.v1:exon5:c.G1502T:p.C501F,	4	43478661	C	A
nonsynonymous SNV	Glyma.04G173500.Wm82.a2.v1:Glyma.04G173500.1.Wm82.a2.v1:exon3:c.G722A:p.G241D,	4	43480478	C	T
nonsynonymous SNV	Glyma.04G173600.Wm82.a2.v1:Glyma.04G173600.1.Wm82.a2.v1:exon1:c.G220A:p.E74K,	4	43492944	C	T
stopgain SNV	Glyma.04G173700.Wm82.a2.v1:Glyma.04G173700.1.Wm82.a2.v1:exon2:c.C151T:p.Q51X,	4	43512442	G	A
nonsynonymous SNV	Glyma.04G174300.Wm82.a2.v1:Glyma.04G174300.1.Wm82.a2.v1:exon4:c.A368G:p.K123R,	4	43579877	A	G
nonsynonymous SNV	Glyma.04G174400.Wm82.a2.v1:Glyma.04G174400.1.Wm82.a2.v1:exon1:c.C40T:p.P14S,Glyma.04G174400.Wm82.a2.v1:Glyma.04G174400.2.Wm82.a2.v1:exon1:c.C40T:p.P14S,	4	43601875	C	T
nonsynonymous SNV	Glyma.04G174400.Wm82.a2.v1:Glyma.04G174400.1.Wm82.a2.v1:exon1:c.G47C:p.R16P,Glyma.04G174400.Wm82.a2.v1:Glyma.04G174400.2.Wm82.a2.v1:exon1:c.G47C:p.R16P,	4	43601882	G	C
exonic indel	Glyma.04G174500.Wm82.a2.v1	4	43606061	ACTT	A
nonsynonymous SNV	Glyma.04G174500.Wm82.a2.v1:Glyma.04G174500.1.Wm82.a2.v1:exon3:c.T454C:p.S152P,	4	43607443	T	C
nonsynonymous SNV	Glyma.04G174500.Wm82.a2.v1:Glyma.04G174500.1.Wm82.a2.v1:exon3:c.T695A:p.F232Y,	4	43607684	T	A
nonsynonymous SNV	Glyma.04G174700.Wm82.a2.v1:Glyma.04G174700.1.Wm82.a2.v1:exon11:c.G1234A:p.V412I,	4	43645621	C	T
nonsynonymous SNV	Glyma.04G174700.Wm82.a2.v1:Glyma.04G174700.1.Wm82.a2.v1:exon9:c.T803G:p.M268R,	4	43646530	A	C
nonsynonymous SNV	Glyma.04G174700.Wm82.a2.v1:Glyma.04G174700.1.Wm82.a2.v1:exon9:c.T800C:p.V267A,	4	43646533	A	G
nonsynonymous SNV	Glyma.04G174700.Wm82.a2.v1:Glyma.04G174700.1.Wm82.a2.v1:exon9:c.A775T:p.M259L,	4	43646558	T	A
nonsynonymous SNV	Glyma.04G174700.Wm82.a2.v1:Glyma.04G174700.1.Wm82.a2.v1:exon2:c.G173T:p.W58L,	4	43648493	C	A
nonsynonymous SNV	Glyma.04G174700.Wm82.a2.v1:Glyma.04G174700.1.Wm82.a2.v1:exon1:c.T37C:p.S13P,	4	43648943	A	G
nonsynonymous SNV	Glyma.04G174800.Wm82.a2.v1:Glyma.04G174800.1.Wm82.a2.v1:exon20:c.C2429T:p.A810V,	4	43655451	G	A
nonsynonymous SNV	Glyma.04G174900.Wm82.a2.v1:Glyma.04G174900.1.Wm82.a2.v1:exon3:c.G649A:p.A217T,	4	43699281	C	T
nonsynonymous SNV	Glyma.04G174900.Wm82.a2.v1:Glyma.04G174900.1.Wm82.a2.v1:exon3:c.T500C:p.V167A,	4	43699430	A	G
nonsynonymous SNV	Glyma.04G174900.Wm82.a2.v1:Glyma.04G174900.1.Wm82.a2.v1:exon2:c.A392G:p.H131R,	4	43699629	T	C
nonsynonymous SNV	Glyma.04G174900.Wm82.a2.v1:Glyma.04G174900.1.Wm82.a2.v1:exon2:c.C341T:p.T114I,	4	43699680	G	A
nonsynonymous SNV	Glyma.04G174900.Wm82.a2.v1:Glyma.04G174900.1.Wm82.a2.v1:exon2:c.C302T:p.S101F,	4	43699719	G	A
nonsynonymous SNV	Glyma.04G174900.Wm82.a2.v1:Glyma.04G174900.1.Wm82.a2.v1:exon2:c.T194C:p.V65A,	4	43699827	A	G
nonsynonymous SNV	Glyma.04G175000.Wm82.a2.v1:Glyma.04G175000.1.Wm82.a2.v1:exon2:c.C299T:p.P100L,	4	43705050	C	T
exonic indel	Glyma.04G175000.Wm82.a2.v1	4	43705244	AT	A
nonsynonymous SNV	Glyma.04G175000.Wm82.a2.v1:Glyma.04G175000.1.Wm82.a2.v1:exon2:c.T610C:p.Y204H,	4	43705361	T	C
nonsynonymous SNV	Glyma.04G175000.Wm82.a2.v1:Glyma.04G175000.1.Wm82.a2.v1:exon2:c.G657T:p.E219D,	4	43705408	G	T
nonsynonymous SNV	Glyma.04G175000.Wm82.a2.v1:Glyma.04G175000.1.Wm82.a2.v1:exon3:c.A977C:p.N326T,	4	43705791	A	C
nonsynonymous SNV	Glyma.04G175000.Wm82.a2.v1:Glyma.04G175000.1.Wm82.a2.v1:exon4:c.A1055G:p.Q352R,	4	43705902	A	G
nonsynonymous SNV	Glyma.04G175000.Wm82.a2.v1:Glyma.04G175000.1.Wm82.a2.v1:exon4:c.G1259A:p.R420Q,	4	43706106	G	A
nonsynonymous SNV	Glyma.04G175000.Wm82.a2.v1:Glyma.04G175000.1.Wm82.a2.v1:exon5:c.C1430T:p.S477L,	4	43706377	C	T
nonsynonymous SNV	Glyma.04G175000.Wm82.a2.v1:Glyma.04G175000.1.Wm82.a2.v1:exon5:c.G1453A:p.V485I,	4	43706400	G	A
nonsynonymous SNV: A single nucleotide sequence that resulted in a nonsynonymous mutation.
exonic indel: indel within exonic.
In the column named "Gene ID and changes of codon and amino acid" c. represents codon and the following number reperesent the SNP position in the CDS; p. represents protein and the following number peresent the amino acid position in protein.

[truncated: 7 more sheets: Sheet11, Sheet12, Sheet13, Sheet14, Sheet15, Sheet16, Sheet17]
